# Supplementary material for: Crystal structure of cis-bis­(μ-β-alanine-κ2 O:O′)bis[tri­chlorido­rhenium(III)](Re–Re) sesquihydrate
Source: Acta Crystallogr E Crystallogr Commun. 2015 Jan 1;71(Pt 1):45–7. doi: 10.1107/S2056989014026620 (PMC4331895; doi:10.1107/S2056989014026620)
Supplement: Supplementary file 1 [file e-71-00045-sup1.cif]

##############################################################################
#                                                                            #
# This CIF contains the data in a paper accepted for publication in          #
# Acta Crystallographica Section E. It conforms to the requirements of       #
# Notes for Authors for Acta Crystallographica Section E, and has been       #
# peer reviewed under the auspices of the IUCr Commission on Journals.       #
#                                                                            #
# Full details of the Crystallographic Information File format               #
# are given in the paper "The Crystallographic Information File (CIF):       #
# a New Standard Archive File for Crystallography" by S. R. Hall, F. H.      #
# Allen and I. D. Brown [Acta Cryst. (1991), A47, 655-685].                  #
#                                                                            #
# The current version of the core CIF dictionary is obtainable from          #
# ftp://ftp.iucr.org/pub/cif_core.dic.                                       #
#                                                                            #
# Software is freely available for graphical display of the structure(s)     #
# in this CIF. For information consult the CIF software page                 #
# http://www.iucr.org/resources/cif/software.                                #
#                                                                            #
# This file may be used for bona fide research purposes within the           #
# scientific community so long as proper attribution is given to the journal # 
# article from which it was obtained.                                        #
#                                                                            #
##############################################################################
data_I
_audit_creation_method     SHELXL-97
_database_code_depnum_ccdc_archive     'CCDC 1037487'
_chemical_name_systematic
;\
<i>cis</i>-Bis(\m-\b-alanine-\k^2^<i>O</i>:<i>O</i>')\
bis[trichloridorhenium(III)](<i>Re</i>--<i>Re</i>) sesquihydrate
;
_chemical_name_common     ?
_chemical_formula_moiety     'C6 H14 Cl6 N2 O4 Re2, 1.5(H2 O)'
_chemical_formula_sum     'C6 H17 Cl6 N2 O5.50 Re2'
_chemical_formula_iupac     '[Re2 Cl6 (C3 H7 N O2)2], 1.5H2 O'
_chemical_formula_weight     790.32
_chemical_melting_point     ?
_symmetry_cell_setting     monoclinic
_symmetry_space_group_name_H-M     'P 21/n'
_space_group_name_Hall     '-P 2yn'
loop_
    _symmetry_equiv_pos_as_xyz
    'x, y, z'
    '-x+1/2, y+1/2, -z+1/2'
    '-x, -y, -z'
    'x-1/2, -y-1/2, z-1/2'
_cell_length_a     8.2884(9)
_cell_length_b     17.4526(14)
_cell_length_c     13.2715(14)
_cell_angle_alpha     90.00
_cell_angle_beta     107.838(3)
_cell_angle_gamma     90.00
_cell_volume     1827.5(3)
_cell_formula_units_Z     4
_cell_measurement_reflns_used     11029
_cell_measurement_theta_min     2.59
_cell_measurement_theta_max     28.20
_cell_measurement_temperature     223(2)
_exptl_crystal_description     prism
_exptl_crystal_colour     green
_exptl_crystal_size_max     0.25
_exptl_crystal_size_mid     0.22
_exptl_crystal_size_min     0.14
_exptl_crystal_density_diffrn     2.872
_exptl_crystal_density_method     'not measured'
_exptl_crystal_F_000     1452
_exptl_absorpt_coefficient_mu     14.132
_exptl_absorpt_correction_type     multi-scan
_exptl_absorpt_process_details
;
(SADABS; Bruker, 2008)
;
_exptl_absorpt_correction_T_min     0.1388
_exptl_absorpt_correction_T_max     0.2665
_exptl_special_details     ?
_diffrn_ambient_temperature     223(2)
_diffrn_radiation_type     MoK\a
_diffrn_radiation_wavelength     0.71073
_diffrn_radiation_source     'fine-focus sealed tube'
_diffrn_radiation_monochromator     graphite
_diffrn_measurement_device_type     'Siemens SMART CCD area-detector'
_diffrn_measurement_method     '\w scans'
_diffrn_reflns_number     11029
_diffrn_reflns_av_R_equivalents     0.0273
_diffrn_reflns_av_sigmaI/netI     0.0243
_diffrn_reflns_theta_min     2.59
_diffrn_reflns_theta_max     28.20
_diffrn_reflns_theta_full     28.20
_diffrn_measured_fraction_theta_max     0.982
_diffrn_measured_fraction_theta_full     0.982
_diffrn_reflns_limit_h_min     -10
_diffrn_reflns_limit_h_max     11
_diffrn_reflns_limit_k_min     -23
_diffrn_reflns_limit_k_max     14
_diffrn_reflns_limit_l_min     -17
_diffrn_reflns_limit_l_max     17
_diffrn_standards_decay_%     0
_refine_special_details
;
Refinement of <i>F</i>^2^ against ALL reflections. The weighted <i>R</i>-factor
<i>wR</i> and goodness of fit <i>S</i> are based on <i>F</i>^2^, conventional
<i>R</i>-factors <i>R</i> are based on <i>F</i>, with <i>F</i> set to zero for
negative <i>F</i>^2^. The threshold expression of <i>F</i>^2^ >
\s(<i>F</i>^2^) is used only for calculating <i>R</i>-factors(gt) <i>etc</i>.
and is not relevant to the choice of reflections for refinement.
<i>R</i>-factors based on <i>F</i>^2^ are statistically about twice as large
as those based on <i>F</i>, and <i>R</i>- factors based on ALL data will be
even larger.
One of the solvate water molecules is disordered over center of inversion.
Moreover, judging by the high anisotropy of thermal motion for this oxygen
atom, two contributions of the disorder were considered and the refined
partial occupancy factors were 0.20 and 0.30. Both of this contributions were
refined anisotropically. However, the hydrogen atoms were not added for this
disordered molecule.
;
_reflns_number_total     4413
_reflns_number_gt     4235
_reflns_threshold_expression     I>2\s(I)
_refine_ls_structure_factor_coef     Fsqd
_refine_ls_matrix_type     full
_refine_ls_R_factor_all     0.0332
_refine_ls_R_factor_gt     0.0308
_refine_ls_wR_factor_gt     0.0739
_refine_ls_wR_factor_ref     0.0748
_refine_ls_goodness_of_fit_ref     1.258
_refine_ls_restrained_S_all     1.258
_refine_ls_number_reflns     4413
_refine_ls_number_parameters     210
_refine_ls_number_restraints     0
_refine_ls_hydrogen_treatment     constr
_refine_ls_weighting_scheme     calc
_refine_ls_weighting_details
         'calc w=1/[\s^2^(Fo^2^)+(0.0324P)^2^+7.0300P] where P=(Fo^2^+2Fc^2^)/3'
_atom_sites_solution_hydrogens     geom
_atom_sites_solution_primary     direct
_atom_sites_solution_secondary     difmap
_refine_ls_shift/su_max     0.001
_refine_ls_shift/su_mean     0.000
_refine_diff_density_max     1.700
_refine_diff_density_min     -1.621
_refine_ls_extinction_method     none
loop_
    _atom_type_symbol
    _atom_type_description
    _atom_type_scat_dispersion_real
    _atom_type_scat_dispersion_imag
    _atom_type_scat_source
    'C' 'C' 0.0033 0.0016
                         'International Tables Vol C Tables 4.2.6.8 and 6.1.1.4'
    'H' 'H' 0.0000 0.0000
                         'International Tables Vol C Tables 4.2.6.8 and 6.1.1.4'
    'N' 'N' 0.0061 0.0033
                         'International Tables Vol C Tables 4.2.6.8 and 6.1.1.4'
    'O' 'O' 0.0106 0.0060
                         'International Tables Vol C Tables 4.2.6.8 and 6.1.1.4'
    'Cl' 'Cl' 0.1484 0.1585
                         'International Tables Vol C Tables 4.2.6.8 and 6.1.1.4'
    'Re' 'Re' -1.0185 7.2310
                         'International Tables Vol C Tables 4.2.6.8 and 6.1.1.4'
_computing_data_collection
;
SMART (Bruker, 2008)
;
_computing_cell_refinement
;
SAINT (Bruker, 2008)
;
_computing_data_reduction
;
SAINT (Bruker, 2008)
;
_computing_structure_solution
;
SHELXS97 (Sheldrick, 2008)
;
_computing_structure_refinement
;
SHELXL97 (Sheldrick, 2008)
;
_computing_molecular_graphics
;
DIAMOND (Brandenburg, 1999)
;
_computing_publication_material
;
WinGX (Farrugia, 2012)
;
loop_
    _atom_site_type_symbol
    _atom_site_label
    _atom_site_fract_x
    _atom_site_fract_y
    _atom_site_fract_z
    _atom_site_U_iso_or_equiv
    _atom_site_adp_type
    _atom_site_calc_flag
    _atom_site_refinement_flags
    _atom_site_occupancy
    _atom_site_symmetry_multiplicity
    _atom_site_disorder_assembly
    _atom_site_disorder_group
    Re Re1 0.33803(3) 0.336279(13) 0.155287(17) 0.01817(7) Uani d . 1 1 . .
    Re Re2 0.46372(3) 0.229582(13) 0.120550(17) 0.01690(7) Uani d . 1 1 . .
    Cl Cl1 0.31703(18) 0.31409(9) 0.32193(11) 0.0244(3) Uani d . 1 1 . .
    Cl Cl2 0.05470(17) 0.30638(10) 0.07595(12) 0.0279(3) Uani d . 1 1 . .
    Cl Cl3 0.2389(2) 0.47984(9) 0.17579(14) 0.0334(3) Uani d . 1 1 . .
    Cl Cl4 0.48355(18) 0.15473(8) 0.26858(11) 0.0234(3) Uani d . 1 1 . .
    Cl Cl5 0.23913(18) 0.15472(9) 0.02031(11) 0.0245(3) Uani d . 1 1 . .
    Cl Cl6 0.66636(18) 0.12368(9) 0.06428(11) 0.0241(3) Uani d . 1 1 . .
    O O1 0.5745(5) 0.3823(2) 0.2274(3) 0.0223(8) Uani d . 1 1 . .
    O O2 0.6952(5) 0.2750(2) 0.1966(3) 0.0218(8) Uani d . 1 1 . .
    O O3 0.3516(5) 0.3841(2) 0.0171(3) 0.0235(8) Uani d . 1 1 . .
    O O4 0.4770(5) 0.2789(2) -0.0169(3) 0.0223(8) Uani d . 1 1 . .
    N N1 1.0580(6) 0.4837(3) 0.3589(4) 0.0244(10) Uani d . 1 1 . .
    H H1N 1.1055 0.4574 0.4190 0.037 Uiso calc R 1 1 . .
    H H2N 1.0596 0.5341 0.3737 0.037 Uiso calc R 1 1 . .
    H H3N 1.1168 0.4753 0.3131 0.037 Uiso calc R 1 1 . .
    N N2 0.5515(7) 0.3709(4) -0.2897(4) 0.0314(12) Uani d . 1 1 . .
    H H4N 0.4435 0.3778 -0.3302 0.047 Uiso calc R 1 1 . .
    H H5N 0.6038 0.3386 -0.3225 0.047 Uiso calc R 1 1 . .
    H H6N 0.6058 0.4162 -0.2791 0.047 Uiso calc R 1 1 . .
    C C1 0.7059(7) 0.3423(3) 0.2338(4) 0.0176(10) Uani d . 1 1 . .
    C C2 0.8792(7) 0.3729(3) 0.2871(5) 0.0202(11) Uani d . 1 1 . .
    H H2A 0.9507 0.3637 0.2416 0.024 Uiso calc R 1 1 . .
    H H2B 0.9287 0.3451 0.3535 0.024 Uiso calc R 1 1 . .
    C C3 0.8795(7) 0.4581(3) 0.3108(5) 0.0245(12) Uani d . 1 1 . .
    H H3A 0.8269 0.4866 0.2454 0.029 Uiso calc R 1 1 . .
    H H3B 0.8143 0.4678 0.3599 0.029 Uiso calc R 1 1 . .
    C C4 0.4226(7) 0.3459(4) -0.0408(5) 0.0209(11) Uani d . 1 1 . .
    C C5 0.4335(7) 0.3820(4) -0.1409(4) 0.0204(11) Uani d . 1 1 . .
    H H5A 0.4735 0.4349 -0.1266 0.025 Uiso calc R 1 1 . .
    H H5B 0.3206 0.3832 -0.1932 0.025 Uiso calc R 1 1 . .
    C C6 0.5537(8) 0.3375(4) -0.1853(5) 0.0281(13) Uani d . 1 1 . .
    H H6A 0.6688 0.3399 -0.1357 0.034 Uiso calc R 1 1 . .
    H H6B 0.5191 0.2836 -0.1945 0.034 Uiso calc R 1 1 . .
    O O5 0.7596(7) 0.4427(4) 0.0542(4) 0.0549(16) Uani d . 1 1 . .
    H H1W 0.8330 0.4072 0.0644 0.082 Uiso d R 1 1 . .
    H H2W 0.7539 0.4649 -0.0038 0.082 Uiso d R 1 1 . .
    O O6B 0.464(7) 0.497(3) 0.458(3) 0.072(15) Uani d P 0.20 1 . .
    O O6A 0.472(3) 0.4887(13) 0.4049(19) 0.051(6) Uani d P 0.30 1 . .
loop_
    _atom_site_aniso_label
    _atom_site_aniso_U_11
    _atom_site_aniso_U_22
    _atom_site_aniso_U_33
    _atom_site_aniso_U_12
    _atom_site_aniso_U_13
    _atom_site_aniso_U_23
    Re1 0.01700(11) 0.01642(12) 0.02398(12) 0.00109(8) 0.01056(8) 0.00113(8)
    Re2 0.01678(11) 0.01375(12) 0.02137(11) -0.00057(8) 0.00761(8) 0.00023(8)
    Cl1 0.0256(6) 0.0265(7) 0.0241(6) -0.0002(6) 0.0121(5) 0.0022(6)
    Cl2 0.0179(6) 0.0335(8) 0.0326(7) 0.0021(6) 0.0080(5) -0.0022(6)
    Cl3 0.0406(8) 0.0206(7) 0.0484(9) 0.0069(7) 0.0273(7) 0.0041(7)
    Cl4 0.0268(7) 0.0198(7) 0.0249(6) 0.0005(5) 0.0097(5) 0.0040(5)
    Cl5 0.0212(6) 0.0259(7) 0.0257(6) -0.0053(5) 0.0059(5) -0.0044(6)
    Cl6 0.0268(6) 0.0206(7) 0.0254(6) 0.0031(6) 0.0089(5) -0.0005(5)
    O1 0.0208(18) 0.020(2) 0.029(2) -0.0041(16) 0.0123(16) -0.0047(17)
    O2 0.0180(18) 0.018(2) 0.028(2) 0.0003(16) 0.0055(16) -0.0019(16)
    O3 0.0242(19) 0.021(2) 0.030(2) 0.0042(17) 0.0158(17) 0.0039(17)
    O4 0.0220(19) 0.021(2) 0.026(2) -0.0003(17) 0.0108(16) 0.0018(17)
    N1 0.029(2) 0.020(3) 0.026(2) -0.009(2) 0.010(2) -0.001(2)
    N2 0.028(3) 0.044(4) 0.028(3) 0.001(3) 0.017(2) 0.000(2)
    C1 0.020(2) 0.016(3) 0.019(2) -0.003(2) 0.009(2) -0.003(2)
    C2 0.015(2) 0.019(3) 0.026(3) 0.001(2) 0.006(2) -0.002(2)
    C3 0.024(3) 0.013(3) 0.035(3) 0.001(2) 0.007(2) -0.004(2)
    C4 0.019(2) 0.023(3) 0.026(3) -0.004(2) 0.015(2) -0.002(2)
    C5 0.021(2) 0.023(3) 0.022(3) 0.002(2) 0.013(2) 0.007(2)
    C6 0.033(3) 0.026(3) 0.030(3) 0.006(3) 0.016(3) 0.004(3)
    O5 0.051(3) 0.074(5) 0.044(3) 0.020(3) 0.023(3) 0.025(3)
    O6B 0.10(4) 0.05(2) 0.08(3) 0.03(2) 0.05(4) -0.01(3)
    O6A 0.064(15) 0.023(10) 0.057(14) 0.003(10) 0.003(12) 0.003(11)
_geom_special_details
;
All e.s.d.'s (except the e.s.d. in the dihedral angle between two l.s. planes)
are estimated using the full covariance matrix. The cell e.s.d.'s are taken
into account individually in the estimation of e.s.d.'s in distances, angles
and torsion angles; correlations between e.s.d.'s in cell parameters are only
used when they are defined by crystal symmetry. An approximate (isotropic)
treatment of cell e.s.d.'s is used for estimating e.s.d.'s involving l.s.
planes.
;
loop_
    _geom_bond_atom_site_label_1
    _geom_bond_atom_site_label_2
    _geom_bond_site_symmetry_2
    _geom_bond_distance
    _geom_bond_publ_flag
    Re1 O3 . 2.049(4) ?
    Re1 O1 . 2.063(4) ?
    Re1 Re2 . 2.2494(3) ?
    Re1 Cl1 . 2.3037(14) ?
    Re1 Cl2 . 2.3197(14) ?
    Re1 Cl3 . 2.6766(16) ?
    Re2 O2 . 2.035(4) ?
    Re2 O4 . 2.050(4) ?
    Re2 Cl4 . 2.3227(14) ?
    Re2 Cl5 . 2.3291(14) ?
    Re2 Cl6 . 2.7501(14) ?
    O1 C1 . 1.273(7) ?
    O2 C1 . 1.267(7) ?
    O3 C4 . 1.288(7) ?
    O4 C4 . 1.258(7) ?
    N1 C3 . 1.490(7) ?
    N1 H1N . 0.9000 ?
    N1 H2N . 0.9000 ?
    N1 H3N . 0.9000 ?
    N2 C6 . 1.498(8) ?
    N2 H4N . 0.9000 ?
    N2 H5N . 0.9000 ?
    N2 H6N . 0.9000 ?
    C1 C2 . 1.492(7) ?
    C2 C3 . 1.519(8) ?
    C2 H2A . 0.9800 ?
    C2 H2B . 0.9800 ?
    C3 H3A . 0.9800 ?
    C3 H3B . 0.9800 ?
    C4 C5 . 1.498(7) ?
    C5 C6 . 1.518(8) ?
    C5 H5A . 0.9800 ?
    C5 H5B . 0.9800 ?
    C6 H6A . 0.9800 ?
    C6 H6B . 0.9800 ?
    O5 H1W . 0.8500 ?
    O5 H2W . 0.8500 ?
loop_
    _geom_angle_atom_site_label_1
    _geom_angle_atom_site_label_2
    _geom_angle_atom_site_label_3
    _geom_angle_site_symmetry_1
    _geom_angle_site_symmetry_3
    _geom_angle
    _geom_angle_publ_flag
    O3 Re1 O1 . . 87.24(17) ?
    O3 Re1 Re2 . . 89.88(12) ?
    O1 Re1 Re2 . . 89.05(12) ?
    O3 Re1 Cl1 . . 165.62(13) ?
    O1 Re1 Cl1 . . 87.73(12) ?
    Re2 Re1 Cl1 . . 103.50(4) ?
    O3 Re1 Cl2 . . 90.63(13) ?
    O1 Re1 Cl2 . . 169.84(13) ?
    Re2 Re1 Cl2 . . 100.88(4) ?
    Cl1 Re1 Cl2 . . 91.96(5) ?
    O3 Re1 Cl3 . . 79.19(12) ?
    O1 Re1 Cl3 . . 82.31(12) ?
    Re2 Re1 Cl3 . . 166.33(4) ?
    Cl1 Re1 Cl3 . . 86.79(5) ?
    Cl2 Re1 Cl3 . . 87.54(6) ?
    O2 Re2 O4 . . 88.74(17) ?
    O2 Re2 Re1 . . 90.07(11) ?
    O4 Re2 Re1 . . 89.38(12) ?
    O2 Re2 Cl4 . . 89.33(12) ?
    O4 Re2 Cl4 . . 168.37(12) ?
    Re1 Re2 Cl4 . . 102.09(4) ?
    O2 Re2 Cl5 . . 165.67(12) ?
    O4 Re2 Cl5 . . 88.78(12) ?
    Re1 Re2 Cl5 . . 104.01(4) ?
    Cl4 Re2 Cl5 . . 90.27(5) ?
    O2 Re2 Cl6 . . 80.51(12) ?
    O4 Re2 Cl6 . . 80.62(12) ?
    Re1 Re2 Cl6 . . 166.35(3) ?
    Cl4 Re2 Cl6 . . 87.75(5) ?
    Cl5 Re2 Cl6 . . 85.16(5) ?
    C1 O1 Re1 . . 119.3(4) ?
    C1 O2 Re2 . . 119.8(4) ?
    C4 O3 Re1 . . 118.9(4) ?
    C4 O4 Re2 . . 120.1(4) ?
    C3 N1 H1N . . 109.5 ?
    C3 N1 H2N . . 109.5 ?
    H1N N1 H2N . . 109.5 ?
    C3 N1 H3N . . 109.5 ?
    H1N N1 H3N . . 109.5 ?
    H2N N1 H3N . . 109.5 ?
    C6 N2 H4N . . 109.5 ?
    C6 N2 H5N . . 109.5 ?
    H4N N2 H5N . . 109.5 ?
    C6 N2 H6N . . 109.5 ?
    H4N N2 H6N . . 109.5 ?
    H5N N2 H6N . . 109.5 ?
    O2 C1 O1 . . 121.7(5) ?
    O2 C1 C2 . . 117.3(5) ?
    O1 C1 C2 . . 121.0(5) ?
    C1 C2 C3 . . 112.9(5) ?
    C1 C2 H2A . . 109.0 ?
    C3 C2 H2A . . 109.0 ?
    C1 C2 H2B . . 109.0 ?
    C3 C2 H2B . . 109.0 ?
    H2A C2 H2B . . 107.8 ?
    N1 C3 C2 . . 108.8(5) ?
    N1 C3 H3A . . 109.9 ?
    C2 C3 H3A . . 109.9 ?
    N1 C3 H3B . . 109.9 ?
    C2 C3 H3B . . 109.9 ?
    H3A C3 H3B . . 108.3 ?
    O4 C4 O3 . . 121.6(5) ?
    O4 C4 C5 . . 120.0(5) ?
    O3 C4 C5 . . 118.3(5) ?
    C4 C5 C6 . . 110.8(5) ?
    C4 C5 H5A . . 109.5 ?
    C6 C5 H5A . . 109.5 ?
    C4 C5 H5B . . 109.5 ?
    C6 C5 H5B . . 109.5 ?
    H5A C5 H5B . . 108.1 ?
    N2 C6 C5 . . 109.7(5) ?
    N2 C6 H6A . . 109.7 ?
    C5 C6 H6A . . 109.7 ?
    N2 C6 H6B . . 109.7 ?
    C5 C6 H6B . . 109.7 ?
    H6A C6 H6B . . 108.2 ?
    H1W O5 H2W . . 108.4 ?
loop_
    _geom_torsion_atom_site_label_1
    _geom_torsion_atom_site_label_2
    _geom_torsion_atom_site_label_3
    _geom_torsion_atom_site_label_4
    _geom_torsion_site_symmetry_1
    _geom_torsion_site_symmetry_2
    _geom_torsion_site_symmetry_3
    _geom_torsion_site_symmetry_4
    _geom_torsion
    _geom_torsion_publ_flag
    O3 Re1 Re2 O2 . . . . 89.01(17) ?
    O1 Re1 Re2 O2 . . . . 1.77(16) ?
    Cl1 Re1 Re2 O2 . . . . -85.66(12) ?
    Cl2 Re1 Re2 O2 . . . . 179.63(13) ?
    Cl3 Re1 Re2 O2 . . . . 52.4(2) ?
    O3 Re1 Re2 O4 . . . . 0.28(16) ?
    O1 Re1 Re2 O4 . . . . -86.96(16) ?
    Cl1 Re1 Re2 O4 . . . . -174.40(12) ?
    Cl2 Re1 Re2 O4 . . . . 90.90(12) ?
    Cl3 Re1 Re2 O4 . . . . -36.4(2) ?
    O3 Re1 Re2 Cl4 . . . . 178.34(13) ?
    O1 Re1 Re2 Cl4 . . . . 91.10(12) ?
    Cl1 Re1 Re2 Cl4 . . . . 3.67(5) ?
    Cl2 Re1 Re2 Cl4 . . . . -91.04(6) ?
    Cl3 Re1 Re2 Cl4 . . . . 141.70(18) ?
    O3 Re1 Re2 Cl5 . . . . -88.31(13) ?
    O1 Re1 Re2 Cl5 . . . . -175.54(12) ?
    Cl1 Re1 Re2 Cl5 . . . . 97.02(5) ?
    Cl2 Re1 Re2 Cl5 . . . . 2.31(6) ?
    Cl3 Re1 Re2 Cl5 . . . . -124.95(18) ?
    O3 Re1 Re2 Cl6 . . . . 42.93(18) ?
    O1 Re1 Re2 Cl6 . . . . -44.31(18) ?
    Cl1 Re1 Re2 Cl6 . . . . -131.75(14) ?
    Cl2 Re1 Re2 Cl6 . . . . 133.55(14) ?
    Cl3 Re1 Re2 Cl6 . . . . 6.3(2) ?
    O3 Re1 O1 C1 . . . . -91.7(4) ?
    Re2 Re1 O1 C1 . . . . -1.8(4) ?
    Cl1 Re1 O1 C1 . . . . 101.8(4) ?
    Cl2 Re1 O1 C1 . . . . -169.8(5) ?
    Cl3 Re1 O1 C1 . . . . -171.2(4) ?
    O4 Re2 O2 C1 . . . . 86.9(4) ?
    Re1 Re2 O2 C1 . . . . -2.5(4) ?
    Cl4 Re2 O2 C1 . . . . -104.6(4) ?
    Cl5 Re2 O2 C1 . . . . 166.9(4) ?
    Cl6 Re2 O2 C1 . . . . 167.6(4) ?
    O1 Re1 O3 C4 . . . . 87.3(4) ?
    Re2 Re1 O3 C4 . . . . -1.7(4) ?
    Cl1 Re1 O3 C4 . . . . 157.0(4) ?
    Cl2 Re1 O3 C4 . . . . -102.6(4) ?
    Cl3 Re1 O3 C4 . . . . 170.0(4) ?
    O2 Re2 O4 C4 . . . . -89.0(4) ?
    Re1 Re2 O4 C4 . . . . 1.1(4) ?
    Cl4 Re2 O4 C4 . . . . -169.5(5) ?
    Cl5 Re2 O4 C4 . . . . 105.2(4) ?
    Cl6 Re2 O4 C4 . . . . -169.6(4) ?
    Re2 O2 C1 O1 . . . . 1.8(7) ?
    Re2 O2 C1 C2 . . . . -179.0(4) ?
    Re1 O1 C1 O2 . . . . 0.3(7) ?
    Re1 O1 C1 C2 . . . . -178.9(4) ?
    O2 C1 C2 C3 . . . . 169.6(5) ?
    O1 C1 C2 C3 . . . . -11.2(8) ?
    C1 C2 C3 N1 . . . . -177.3(5) ?
    Re2 O4 C4 O3 . . . . -2.8(7) ?
    Re2 O4 C4 C5 . . . . 179.6(4) ?
    Re1 O3 C4 O4 . . . . 3.1(7) ?
    Re1 O3 C4 C5 . . . . -179.3(4) ?
    O4 C4 C5 C6 . . . . -15.0(8) ?
    O3 C4 C5 C6 . . . . 167.2(5) ?
    C4 C5 C6 N2 . . . . 175.4(5) ?
loop_
    _geom_hbond_atom_site_label_D
    _geom_hbond_atom_site_label_H
    _geom_hbond_atom_site_label_A
    _geom_hbond_site_symmetry_A
    _geom_hbond_distance_DH
    _geom_hbond_distance_HA
    _geom_hbond_distance_DA
    _geom_hbond_angle_DHA
    _geom_hbond_publ_flag
    O5 H1W Cl2 1_655 0.85 2.51 3.360(6) 174 yes
    O5 H2W Cl3 3_665 0.85 2.50 3.342(6) 174 yes
    N1 H1N Cl6 4_666 0.90 2.32 3.202(5) 167 yes
    N1 H2N Cl4 2_655 0.90 2.78 3.396(6) 127 yes
    N1 H2N Cl5 2_655 0.90 2.78 3.557(5) 145 yes
    N1 H2N Cl6 2_655 0.90 2.75 3.410(6) 131 yes
    N1 H3N Cl3 1_655 0.90 2.34 3.223(5) 167 yes
    N2 H4N Cl6 4_565 0.90 2.30 3.188(6) 172 yes
    N2 H5N Cl2 4_665 0.90 2.84 3.575(6) 140 yes
    N2 H5N Cl5 4_665 0.90 2.66 3.373(5) 137 yes
    N2 H6N Cl3 3_665 0.90 2.40 3.238(7) 156 yes
    C3 H3A O5 . 0.98 2.54 3.253(9) 129 yes
    C2 H2A Cl2 1_655 0.98 2.78 3.717(6) 160 yes
_iucr_refine_instructions_details
;
#---------------------------------------------------------
TITL c1619 in P2(1)/n
CELL  0.71073   8.2884  17.4526  13.2715   90.000  107.838   90.000
ZERR     4.00   0.0009   0.0014   0.0014    0.000    0.003    0.000
LATT   1
SYMM  1/2 - X, 1/2 + Y, 1/2 - Z
SFAC  C    H    N    O    CL   RE
UNIT  24   68   8    22   24   8
MERG   2
SHEL 0.752 8
BOND 0.5
FMAP   2
PLAN   10
SIZE     0.14   0.22   0.25
ACTA
BOND   $H
CONF
LIST   4
L.S.   6
TEMP   -50.00
WGHT    0.032400    7.030000
FVAR       0.06164
RE1   6    0.338030    0.336279    0.155287    11.00000    0.01700    0.01642 =
         0.02398    0.00113    0.01056    0.00109
RE2   6    0.463717    0.229582    0.120550    11.00000    0.01678    0.01375 =
         0.02137    0.00023    0.00761   -0.00057
CL1   5    0.317030    0.314087    0.321927    11.00000    0.02561    0.02650 =
         0.02406    0.00223    0.01213   -0.00021
CL2   5    0.054697    0.306378    0.075950    11.00000    0.01786    0.03352 =
         0.03256   -0.00215    0.00798    0.00206
CL3   5    0.238878    0.479843    0.175794    11.00000    0.04056    0.02060 =
         0.04841    0.00411    0.02728    0.00692
CL4   5    0.483553    0.154729    0.268576    11.00000    0.02680    0.01982 =
         0.02491    0.00396    0.00973    0.00054
CL5   5    0.239127    0.154720    0.020309    11.00000    0.02118    0.02585 =
         0.02570   -0.00442    0.00589   -0.00534
CL6   5    0.666357    0.123678    0.064280    11.00000    0.02681    0.02061 =
         0.02542   -0.00052    0.00893    0.00314
O1    4    0.574539    0.382285    0.227428    11.00000    0.02083    0.01979 =
         0.02946   -0.00467    0.01228   -0.00412
O2    4    0.695215    0.275040    0.196555    11.00000    0.01801    0.01804 =
         0.02821   -0.00186    0.00545    0.00027
O3    4    0.351638    0.384092    0.017147    11.00000    0.02419    0.02088 =
         0.03036    0.00395    0.01585    0.00421
O4    4    0.476964    0.278914   -0.016899    11.00000    0.02205    0.02122 =
         0.02584    0.00184    0.01083   -0.00025
N1    3    1.058022    0.483738    0.358904    11.00000    0.02858    0.02002 =
         0.02590   -0.00072    0.01026   -0.00855
AFIX 137
H1N   2    1.105541    0.457360    0.418960    11.00000   -1.50000
H2N   2    1.059600    0.534110    0.373694    11.00000   -1.50000
H3N   2    1.116791    0.475251    0.313106    11.00000   -1.50000
AFIX   0
N2    3    0.551489    0.370872   -0.289708    11.00000    0.02802    0.04367 =
         0.02796   -0.00017    0.01670    0.00096
AFIX 137
H4N   2    0.443513    0.377816   -0.330233    11.00000   -1.50000
H5N   2    0.603804    0.338627   -0.322517    11.00000   -1.50000
H6N   2    0.605817    0.416216   -0.279107    11.00000   -1.50000
AFIX   0
C1    1    0.705867    0.342339    0.233800    11.00000    0.02030    0.01573 =
         0.01898   -0.00329    0.00913   -0.00343
C2    1    0.879176    0.372945    0.287081    11.00000    0.01531    0.01920 =
         0.02560   -0.00221    0.00575    0.00106
AFIX  23
H2A   2    0.950735    0.363704    0.241650    11.00000   -1.20000
H2B   2    0.928726    0.345053    0.353478    11.00000   -1.20000
AFIX   0
C3    1    0.879503    0.458072    0.310827    11.00000    0.02410    0.01326 =
         0.03500   -0.00378    0.00730    0.00107
AFIX  23
H3A   2    0.826869    0.486594    0.245380    11.00000   -1.20000
H3B   2    0.814292    0.467796    0.359884    11.00000   -1.20000
AFIX   0
C4    1    0.422578    0.345896   -0.040777    11.00000    0.01912    0.02336 =
         0.02557   -0.00178    0.01461   -0.00396
C5    1    0.433492    0.382003   -0.140878    11.00000    0.02082    0.02274 =
         0.02194    0.00669    0.01275    0.00224
AFIX  23
H5A   2    0.473520    0.434920   -0.126589    11.00000   -1.20000
H5B   2    0.320589    0.383206   -0.193217    11.00000   -1.20000
AFIX   0
C6    1    0.553711    0.337516   -0.185294    11.00000    0.03255    0.02622 =
         0.02989    0.00378    0.01604    0.00574
AFIX  23
H6A   2    0.668843    0.339930   -0.135741    11.00000   -1.20000
H6B   2    0.519119    0.283621   -0.194491    11.00000   -1.20000
AFIX   0
O5    4    0.759603    0.442681    0.054212    11.00000    0.05147    0.07412 =
         0.04439    0.02488    0.02252    0.02029
AFIX   3
H1W   2    0.833033    0.407161    0.064392    11.00000   -1.50000
H2W   2    0.753873    0.464891   -0.003788    11.00000   -1.50000
AFIX   0
O6B   4    0.464439    0.496521    0.457982    10.20000    0.09891    0.05248 =
         0.08319   -0.00782    0.05348    0.03364
O6A   4    0.472130    0.488658    0.404879    10.30000    0.06370    0.02293 =
         0.05725    0.00273    0.00291    0.00252
HKLF 4
REM  c1619 in P2(1)/n
REM R1 =  0.0308 for   4235 Fo > 4sig(Fo)  and  0.0332 for all   4413 data
REM    210 parameters refined using      0 restraints
END
WGHT      0.0323      7.0946
REM Highest difference peak  1.700,  deepest hole -1.621,  1-sigma level  0.207
Q1    1   0.4347  0.2724  0.0876  11.00000  0.05    1.70
Q2    1   0.4171  0.2746  0.1229  11.00000  0.05    1.59
Q3    1   0.4264  0.1900  0.0839  11.00000  0.05    1.58
Q4    1   0.3983  0.2823  0.1379  11.00000  0.05    1.57
Q5    1   0.3829  0.2926  0.1959  11.00000  0.05    1.56
Q6    1   0.3248  0.3800  0.1214  11.00000  0.05    1.48
Q7    1   0.3180  0.2921  0.1198  11.00000  0.05    1.44
Q8    1   0.3482  0.3839  0.1787  11.00000  0.05    1.33
Q9    1   0.5025  0.2742  0.1538  11.00000  0.05    1.27
Q10   1   0.3035  0.2358  0.0970  11.00000  0.05    0.71
;
data_New_Global_Publ_Block
_journal_date_recd_electronic     2014-11-24
_journal_date_accepted     2014-12-03
_journal_name_full     'Acta Crystallographica, Section E'
_journal_year     2015
_journal_volume     71
_journal_issue      1
_journal_page_first     45
_journal_page_last     47
_journal_paper_category     GM
_journal_paper_doi     10.1107/S2056989014026620
_journal_coeditor_code     RZ5142
_publ_contact_author_name     'Alexander A. Golichenko'
_publ_contact_author_address
;
Department of Inorganic Chemistry,
Ukrainian State University of Chemical Technology,
Gagarin Ave. 8,
Dnipropetrovsk 49005,
Ukraine
;
_publ_contact_author_email     'golichenko_alex@i.ua'
_publ_contact_author_fax     '+380562470672'
_publ_contact_author_phone     '+380562470672'
_publ_section_title
;\
Crystal structure of
<i>cis</i>-bis(\m-\b-alanine-\k^2^<i>O</i>:<i>O</i>')\
bis[trichloridorhenium(III)](<i>Re</i>--<i>Re</i>) sesquihydrate
;
loop_
    _publ_author_name
    _publ_author_footnote
    _publ_author_address
    'Golichenko, Alexander A.' .
;
Department of Inorganic Chemistry,
Ukrainian State University of Chemical Technology,
Gagarin Ave. 8,
Dnipropetrovsk 49005,
Ukraine
;
    'Domasevitch, Konstantin V.' .
;
Department of Inorganic Chemistry,
National Taras Shevchenko University of Kyiv,
Volodimirska Str. 64
Kyiv 01033,
Ukraine
;
    'Kytova, Dina E.' .
;
Department of Inorganic Chemistry,
Ukrainian State University of Chemical Technology,
Gagarin Ave. 8,
Dnipropetrovsk 49005,
Ukraine
;
    'Shtemenko, Alexander V.' .
;
Department of Inorganic Chemistry,
Ukrainian State University of Chemical Technology,
Gagarin Ave. 8,
Dnipropetrovsk 49005,
Ukraine
;
_publ_section_synopsis
;
A dirhenium(III) <i>cis</i>-dicarboxylate complex is reported, which is
representative of a small class of zwitterionic ammoniacarboxylato complexes
involving a quadruple metal--metal bond.
;
