# Supplementary material for: Crystal structure of cis-bis­(μ-β-alanine-κ2 O:O′)bis[tri­chlorido­rhenium(III)](Re–Re) sesquihydrate
Source: Acta Crystallogr E Crystallogr Commun. 2015 Jan 1;71(Pt 1):45–7. doi: 10.1107/S2056989014026620 (PMC4331895; doi:10.1107/S2056989014026620)
Supplement: Supplementary file 2 [file e-71-00045-Isup2.hkl]

#
# h,k,l, Fc-squared, Fo-squared, sigma(Fo-squared) and status flag
#
data_I
_shelx_title ' c1619 in P2(1)/n'
_shelx_refln_list_code          4
_shelx_F_calc_maximum      605.57
_exptl_crystal_F_000      1452.00
_reflns_d_resolution_high  0.7521
 
loop_
 _symmetry_equiv_pos_as_xyz
 'x, y, z'
 '-x+1/2, y+1/2, -z+1/2'
 '-x, -y, -z'
 'x-1/2, -y-1/2, z-1/2'
 
_cell_length_a     8.2884
_cell_length_b    17.4526
_cell_length_c    13.2715
_cell_angle_alpha  90.000
_cell_angle_beta  107.838
_cell_angle_gamma  90.000
 
_shelx_F_squared_multiplier     1.000
 
loop_
 _refln_index_h
 _refln_index_k
 _refln_index_l
 _refln_F_squared_calc
 _refln_F_squared_meas
 _refln_F_squared_sigma
 _refln_observed_status
   2   0   0    11052.56    11619.70    228.60 o
   4   0   0     8557.58     8795.23     69.87 o
   6   0   0    35655.95    35627.89    364.56 o
   8   0   0     7753.14     7488.56    197.41 o
  10   0   0    22668.03    20791.62    384.30 o
   1   1   0      608.52     1151.65     41.86 o
   2   1   0    89108.01    90372.48    764.82 o
   3   1   0    19986.72    21191.27    324.50 o
   4   1   0      123.12      299.72     27.41 o
   5   1   0      249.94      385.42     16.49 o
   6   1   0    11437.18    11390.19    209.87 o
   7   1   0      852.52      845.99     51.16 o
   8   1   0    55151.27    51052.31    399.23 o
   9   1   0     2510.97     2375.43    126.34 o
  10   1   0      526.01      532.93     75.02 o
   1   2   0    38766.80    38470.24    623.83 o
   2   2   0    54371.00    55443.73    232.89 o
   3   2   0      244.60      372.08     35.10 o
   4   2   0     6164.72     6960.45    101.10 o
   5   2   0    73577.23    76440.40    458.50 o
   6   2   0    21410.16    22031.10    199.46 o
   7   2   0    11505.66    11119.29    159.13 o
   8   2   0     6568.89     6128.73    129.35 o
   9   2   0      616.24      751.75     58.61 o
  10   2   0     6509.22     5892.97    147.89 o
   1   3   0     6153.42     5893.23    221.05 o
   2   3   0     7194.02     7951.97    638.61 o
   3   3   0   157496.14   156032.30    438.50 o
   4   3   0    20866.93    22417.40    232.33 o
   5   3   0     2680.55     3085.22     64.59 o
   6   3   0    25543.68    26783.71    316.48 o
   7   3   0     1879.94     2009.98     56.55 o
   8   3   0    11495.41    10510.29    170.30 o
   9   3   0     4900.59     4493.10    236.90 o
  10   3   0     3069.99     2863.37    106.04 o
   0   4   0     4795.71     3956.17     81.60 o
   1   4   0    25309.46    21021.62    374.96 o
   2   4   0    53621.55    53485.69    553.55 o
   3   4   0       33.76      243.28     24.63 o
   4   4   0    46984.47    47542.46    288.22 o
   5   4   0    57913.64    60907.66    529.47 o
   6   4   0     6373.27     6798.59    224.51 o
   7   4   0     2438.04     2356.34     89.21 o
   8   4   0       29.53       36.85     42.81 o
   9   4   0     2115.89     1911.82     85.62 o
  10   4   0       25.42       69.19     58.43 o
   1   5   0    19494.49    16612.97    778.32 o
   2   5   0    10144.95     9658.63    129.17 o
   3   5   0    74947.53    75068.67    793.28 o
   4   5   0    73126.76    72634.53   1125.32 o
   5   5   0     1545.12     1779.72     73.91 o
   6   5   0    23433.71    24988.34    289.35 o
   7   5   0     4667.97     4830.94    124.29 o
   8   5   0      253.16      338.48     89.49 o
   9   5   0       27.56       17.78    105.29 o
  10   5   0    10750.54     9519.98    314.55 o
   0   6   0    76150.23    65188.68    523.80 o
   1   6   0     1584.90     1470.94     52.22 o
   2   6   0    67114.29    59224.79    874.01 o
   3   6   0     5104.83     4944.53     77.50 o
   4   6   0    16398.52    16277.14    404.24 o
   5   6   0      162.05      399.33    105.91 o
   6   6   0    11875.36    13005.90    528.66 o
   7   6   0    10325.32    10708.40    217.61 o
   8   6   0      115.02      274.06     88.18 o
   9   6   0     3000.19     2889.16    111.87 o
   1   7   0    54679.14    47673.48   2995.50 o
   2   7   0    13719.08    11809.75    266.36 o
   3   7   0      172.37      302.89     41.79 o
   4   7   0    70136.21    66383.28   1019.71 o
   5   7   0     1891.30     1933.83     97.21 o
   6   7   0    14585.12    15445.90    467.23 o
   7   7   0      139.75      334.43     65.80 o
   8   7   0     1101.01     1355.57    102.66 o
   9   7   0     9550.49     8895.91    177.68 o
   0   8   0    10425.90    10139.17    192.15 o
   1   8   0    38197.43    36004.82   1948.91 o
   2   8   0    18838.27    15477.03    194.14 o
   3   8   0    12067.89    10668.83    336.99 o
   4   8   0     6436.55     6569.08     97.63 o
   5   8   0     1387.14     1250.42     51.34 o
   6   8   0     1375.39     1472.85     70.07 o
   7   8   0    34374.93    36461.70    947.83 o
   8   8   0      282.43      367.15     60.68 o
   9   8   0     4316.35     4085.66    140.82 o
   1   9   0    63746.21    54268.30   1498.43 o
   2   9   0     2707.36     2701.42    113.10 o
   3   9   0    12780.72    10267.54    340.13 o
   4   9   0    12540.25    11370.39    174.80 o
   5   9   0    14680.63    14614.40    181.90 o
   6   9   0     1456.92     1595.55     62.49 o
   7   9   0     3829.46     3881.13    185.82 o
   8   9   0     4880.30     5013.53    393.51 o
   9   9   0    17400.88    16668.07    398.78 o
   0  10   0    42953.90    36166.21    397.46 o
   1  10   0    17349.90    15160.18    396.16 o
   2  10   0      451.73      787.52    218.50 o
   3  10   0    24188.96    20827.57    226.86 o
   4  10   0       24.08      168.79     60.10 o
   5  10   0      131.40      215.44     41.73 o
   6  10   0     6829.30     7135.32    234.64 o
   7  10   0    35520.21    36552.67   1375.57 o
   8  10   0      242.61      281.15    151.35 o
   9  10   0     4349.21     3858.78    184.25 o
   1  11   0    45532.04    39067.04    315.13 o
   2  11   0    36039.92    32764.88    239.76 o
   3  11   0      885.12      993.45    211.20 o
   4  11   0     4150.19     3790.71    261.90 o
   5  11   0     9536.00     9072.86    221.42 o
   6  11   0      404.39      484.57     59.00 o
   7  11   0     1851.31     2008.39    101.56 o
   8  11   0    15062.98    16326.75    615.61 o
   9  11   0     3643.73     3742.97    186.89 o
   0  12   0    20861.41    18254.09    209.33 o
   1  12   0    15638.64    15011.54    163.02 o
   2  12   0     5652.57     5256.88    166.79 o
   3  12   0     4630.08     4131.41     90.02 o
   4  12   0     1106.41     1191.70     78.17 o
   5  12   0    40744.62    39209.38   2000.46 o
   6  12   0    10659.86     9937.15    154.95 o
   7  12   0    11883.32    12138.58    407.36 o
   8  12   0      137.34      228.05     61.85 o
   1  13   0     9685.84     8900.31    168.54 o
   2  13   0    11534.96    11053.97    380.60 o
   3  13   0    64055.75    59173.09    361.28 o
   4  13   0    13064.18    12420.79    211.24 o
   5  13   0      891.79      968.89     80.95 o
   6  13   0      590.40      626.38    134.24 o
   7  13   0      796.19      928.89     68.58 o
   8  13   0     4545.43     4797.95    327.70 o
   0  14   0       67.99      138.26     49.95 o
   1  14   0     2783.84     2631.66     65.04 o
   2  14   0     4612.67     4391.84    100.09 o
   3  14   0     6242.18     6040.44    159.25 o
   4  14   0     5819.72     5310.19    294.80 o
   5  14   0    45548.96    43183.26    439.20 o
   6  14   0      731.13      746.20     82.81 o
   7  14   0     5388.82     5602.61    558.02 o
   8  14   0      580.72      733.88    116.76 o
   1  15   0     2655.91     2580.24     67.32 o
   2  15   0     2399.36     2383.30     79.09 o
   3  15   0    61502.13    61577.15    508.92 o
   4  15   0     2899.92     2553.18    107.01 o
   5  15   0        7.95      329.96    193.47 o
   6  15   0      773.24      636.95    117.13 o
   7  15   0     2561.79     2516.39    127.40 o
   8  15   0     5633.66     6136.90    194.17 o
   0  16   0    29301.44    28416.11    327.71 o
   1  16   0      895.07     1108.19     74.46 o
   2  16   0      302.01      377.69     50.59 o
   3  16   0     4514.91     4664.38    138.65 o
   4  16   0     1592.16     1600.42     94.92 o
   5  16   0    36156.83    36780.75    422.45 o
   6  16   0     3917.34     3840.84    144.16 o
   7  16   0      952.52     1034.96    109.24 o
   1  17   0     4423.12     4553.63     89.27 o
   2  17   0    24263.78    24293.04    514.46 o
   3  17   0     7616.22     7750.34    178.65 o
   4  17   0       47.35      155.12     67.92 o
   5  17   0      244.16      427.79     92.13 o
   6  17   0     1928.27     1856.10    125.03 o
   7  17   0       35.16       78.75    151.35 o
   0  18   0    42715.70    41118.66    894.94 o
   1  18   0      202.70      353.96     46.28 o
   2  18   0     1161.38     1378.51     90.14 o
   3  18   0     7453.53     7574.08    281.64 o
   4  18   0      174.86      302.89     98.71 o
   5  18   0      741.22      906.10     91.78 o
   6  18   0    11146.50    12035.71    253.64 o
   1  19   0    15138.12    15017.98    541.94 o
   2  19   0     7474.33     8026.48    200.05 o
   3  19   0     1664.45     1711.25    100.46 o
   4  19   0      866.95      928.59    103.97 o
   5  19   0     1562.83     1802.64    207.94 o
   0  20   0    15597.37    15796.35    243.74 o
   1  20   0     8734.40     9435.92    164.92 o
   2  20   0     2588.55     2825.62    121.90 o
   3  20   0     2556.50     2938.69    125.62 o
   4  20   0      657.39      873.09     95.84 o
   1  21   0    10527.91    11542.60    694.90 o
   2  21   0       97.33      329.44     81.83 o
   3  21   0      726.09      939.00    156.61 o
   4  21   0     7953.20     9288.98    315.86 o
   0  22   0      234.43      400.09    123.71 o
   1  22   0     2920.61     3287.35    130.29 o
   2  22   0    12793.60    14391.59    365.87 o
   3  22   0       65.81       21.06    123.71 o
   1  23   0     1069.23     1205.79    214.52 o
  -9   0   1    49174.61    44465.49    550.13 o
  -7   0   1    16683.75    16709.11    273.75 o
  -5   0   1     2038.59     2188.77     77.84 o
  -3   0   1    24128.81    26178.15    250.06 o
  -1   0   1     5576.16     5407.86     42.81 o
   1   0   1   366714.41   315801.59   1958.35 o
   3   0   1     4961.00     4794.36     81.62 o
   5   0   1    12739.96    13723.42    156.16 o
   7   0   1    85295.78    81745.12    715.95 o
   9   0   1       17.02       -2.63     65.80 o
 -10   1   1      545.02      624.80    106.60 o
  -9   1   1       18.96       52.64     63.17 o
  -8   1   1     3481.98     3374.48     94.92 o
  -7   1   1    49717.18    48866.52    987.07 o
  -6   1   1     6929.48     7038.21     96.50 o
  -5   1   1    88095.04    89982.38    626.86 o
  -4   1   1     9556.57    10351.08     89.66 o
  -3   1   1     3855.16     4427.84     61.12 o
  -2   1   1    24667.09    25383.12    915.61 o
  -1   1   1   239754.41   208959.36   2536.42 o
   1   1   1    12521.82    13431.06    750.63 o
   2   1   1     3440.90     3764.58     72.33 o
   3   1   1    59453.95    62621.93    382.68 o
   4   1   1    23777.37    25759.06    125.44 o
   5   1   1     2953.95     3161.17     38.94 o
   6   1   1      955.23     1041.25     39.89 o
   7   1   1     2846.04     2867.45     84.67 o
   8   1   1     1397.40     1265.16     63.28 o
   9   1   1    36400.69    33425.84    805.45 o
  10   1   1     2126.85     2019.68    100.02 o
 -10   2   1     5728.42     5249.72    138.65 o
  -9   2   1    14197.88    13521.79    203.80 o
  -8   2   1       44.91      185.95     42.11 o
  -7   2   1    17294.73    16444.87    260.59 o
  -6   2   1     1748.47     1911.00     41.14 o
  -5   2   1     4209.45     4663.57    108.40 o
  -4   2   1    99566.49   104621.95   1470.55 o
  -3   2   1     6330.81     7211.87    139.94 o
  -2   2   1     6099.54     6496.38    137.08 o
  -1   2   1     8804.96    10707.64     88.12 o
   0   2   1    29784.79    30670.66    875.92 o
   1   2   1    99744.60    93032.79   3857.87 o
   2   2   1   132107.97   130055.23    938.41 o
   3   2   1    52450.08    54763.88    402.59 o
   4   2   1        0.05      169.74     30.66 o
   5   2   1    12459.15    13046.62    177.82 o
   6   2   1    18759.17    19004.44    153.81 o
   7   2   1    35076.68    33456.05    614.61 o
   8   2   1     5433.13     5112.90    118.18 o
   9   2   1      593.49      534.42     55.74 o
  10   2   1       75.64       89.32     56.74 o
 -10   3   1     3667.16     3420.19    153.98 o
  -9   3   1     2074.49     2109.42     87.42 o
  -8   3   1    11386.44    10916.04    298.75 o
  -7   3   1    10125.23    10112.54    153.54 o
  -6   3   1    24952.29    25041.32    159.56 o
  -5   3   1    36603.20    37936.01    410.70 o
  -4   3   1     8440.13     9060.77     98.94 o
  -3   3   1    40729.92    43047.27    747.69 o
  -2   3   1    16711.31    15941.55    303.63 o
  -1   3   1    49975.39    48370.85    614.72 o
   0   3   1     5826.21     5919.95     65.18 o
   1   3   1    19226.52    17996.41    881.50 o
   2   3   1    54166.38    55578.33    525.05 o
   3   3   1      780.04     1291.06     52.80 o
   4   3   1   125035.69   130298.70    566.84 o
   5   3   1     5669.45     6124.38     61.95 o
   6   3   1       65.57      211.80     35.65 o
   7   3   1    16058.51    15883.53    376.19 o
   8   3   1      474.77      458.86     78.97 o
   9   3   1     6246.88     5916.02    139.56 o
  10   3   1     8348.97     7580.69    242.16 o
 -10   4   1     3310.05     3064.01    238.21 o
  -9   4   1      170.24      131.61     48.39 o
  -8   4   1     3634.47     3707.14    103.29 o
  -7   4   1     3366.79     3428.92     92.70 o
  -6   4   1     1011.13     1293.43     77.17 o
  -5   4   1    26260.44    27350.74    411.08 o
  -4   4   1    95657.50    95320.23   1002.62 o
  -3   4   1    28177.62    28604.28    520.11 o
  -2   4   1    32425.67    33363.05    560.88 o
  -1   4   1     7514.47     6656.84    211.57 o
   0   4   1     5397.51     4844.24    101.37 o
   1   4   1     5433.25     4467.57    376.88 o
   2   4   1    48002.82    44864.58   1966.34 o
   3   4   1    97493.91   102298.20    646.25 o
   4   4   1      152.35      272.64     22.42 o
   5   4   1    46759.98    50401.58    638.65 o
   6   4   1    36645.98    38320.24    866.31 o
   7   4   1      578.61      623.47     82.43 o
   8   4   1     2270.14     2278.88     85.56 o
   9   4   1     2957.94     2582.63    106.60 o
 -10   5   1     3635.75     3438.17    116.32 o
  -9   5   1     4894.67     4586.41    146.09 o
  -8   5   1       39.62      229.55     94.76 o
  -7   5   1      715.15      932.29     45.98 o
  -6   5   1    10926.79    11545.28    122.72 o
  -5   5   1     7552.62     8338.06    129.50 o
  -4   5   1     5450.33     5565.87     88.49 o
  -3   5   1   134204.70   122365.17   4029.79 o
  -2   5   1    14519.87    15411.12    106.33 o
  -1   5   1    16724.33    15092.77   1003.87 o
   0   5   1      106.36      170.62     22.70 o
   1   5   1    12364.93    10860.53    592.53 o
   2   5   1     5251.93     4926.61    296.34 o
   3   5   1    27394.39    28653.22    471.48 o
   4   5   1    37311.93    37895.94    176.43 o
   5   5   1    30223.72    31053.74    620.59 o
   6   5   1     3259.22     3414.55     72.36 o
   7   5   1    20653.53    20846.32    341.09 o
   8   5   1      341.65      290.71     49.09 o
   9   5   1       10.31       17.22     53.02 o
 -10   6   1       88.68       51.79     60.47 o
  -9   6   1      399.32      517.76    176.36 o
  -8   6   1     6723.86     6459.57    139.56 o
  -7   6   1      430.56      594.36     53.86 o
  -6   6   1    12600.29    13073.64    175.68 o
  -5   6   1    20142.51    20704.11    641.97 o
  -4   6   1     3248.13     3380.05     87.00 o
  -3   6   1    23457.67    23005.50    875.34 o
  -2   6   1    77109.29    75570.35    424.90 o
  -1   6   1   104473.32    90649.76   3368.22 o
   0   6   1      463.84     1600.12    812.06 o
   1   6   1    18320.76    16067.24   1255.00 o
   2   6   1     1133.19     1178.08     64.59 o
   3   6   1    57863.37    53030.29   2410.23 o
   4   6   1      901.30     1039.11     41.29 o
   5   6   1    38507.04    39803.81    538.54 o
   6   6   1     5246.24     5949.63     96.19 o
   7   6   1     8797.22     9191.71    193.47 o
   8   6   1     5594.28     5181.51    128.43 o
   9   6   1     1769.05     1508.19     80.95 o
  -9   7   1     3905.62     3857.46    119.12 o
  -8   7   1    22147.00    21657.61    365.87 o
  -7   7   1     3182.30     3416.69     79.77 o
  -6   7   1      285.73      496.19     99.58 o
  -5   7   1     6261.96     6490.19    241.78 o
  -4   7   1      160.88      205.31     27.73 o
  -3   7   1    70979.96    65512.81   1323.16 o
  -2   7   1     4988.26     4860.34    202.68 o
  -1   7   1     4776.89     4103.12     60.72 o
   0   7   1    13466.38    11111.75    537.59 o
   1   7   1    13984.25    11197.49    875.98 o
   2   7   1    60401.75    51363.64   2073.62 o
   3   7   1    18082.38    16143.07    483.26 o
   4   7   1      104.54      270.10     74.69 o
   5   7   1    22683.51    24289.38    400.88 o
   6   7   1    15228.65    16186.89    659.74 o
   7   7   1     8493.60     8295.78    169.78 o
   8   7   1     7071.02     7042.35    187.66 o
   9   7   1      170.06      132.93     59.22 o
  -9   8   1     5615.93     5504.56    144.24 o
  -8   8   1     5681.20     5955.07    475.11 o
  -7   8   1      118.25      220.91     94.76 o
  -6   8   1    38837.67    38600.04   1015.39 o
  -5   8   1     9922.32     9829.84    496.03 o
  -4   8   1      195.51      280.03     41.79 o
  -3   8   1     1979.66     1972.03     46.31 o
  -2   8   1    18600.19    17272.42    169.93 o
  -1   8   1    44724.35    38226.44    288.05 o
   0   8   1    87825.11    86589.08   6411.16 o
   1   8   1     2204.93     2084.27     91.72 o
   2   8   1    32054.41    28063.25   1048.24 o
   3   8   1     4178.09     3842.87    307.74 o
   4   8   1     2584.70     2564.25    116.52 o
   5   8   1    20561.31    20631.17    277.30 o
   6   8   1      167.66      418.57     96.15 o
   7   8   1     1280.51     1520.86     72.72 o
   8   8   1    18707.26    19122.58    634.36 o
   9   8   1      218.21      213.79     63.28 o
  -9   9   1       32.83       95.42     63.17 o
  -8   9   1    36872.38    37861.06   1496.50 o
  -7   9   1     1232.75     1378.58    107.79 o
  -6   9   1     1198.22     1178.73     55.92 o
  -5   9   1     3881.01     4048.40     86.28 o
  -4   9   1      486.08      503.15     34.74 o
  -3   9   1     2053.62     2004.48    139.89 o
  -2   9   1    17767.65    15892.95    714.64 o
  -1   9   1    18148.47    14559.76    394.85 o
   0   9   1    56865.58    56564.32   3975.29 o
   1   9   1      369.87      374.35     36.51 o
   2   9   1    99505.30   100935.87    392.45 o
   3   9   1     5290.46     4565.88    178.08 o
   4   9   1     1179.95     1288.48     54.33 o
   5   9   1       32.90       33.94     45.36 o
   6   9   1    31746.10    32109.17   1022.24 o
   7   9   1      199.26      411.72     97.39 o
   8   9   1     6488.78     6615.30    357.98 o
   9   9   1     3252.92     3245.35    198.73 o
  -9  10   1    10415.18     9999.67    284.28 o
  -8  10   1      625.53      745.55     91.35 o
  -7  10   1     3195.29     3443.16    455.37 o
  -6  10   1    44724.67    44258.80    961.31 o
  -5  10   1     3715.00     3642.65     85.75 o
  -4  10   1      830.21      910.62     42.44 o
  -3  10   1     5465.81     5315.65    381.23 o
  -2  10   1    22061.96    18937.93    388.23 o
  -1  10   1     1380.32     1346.80     60.39 o
   0  10   1    51853.71    44449.69   1217.25 o
   1  10   1    28110.06    24866.68    291.49 o
   2  10   1      495.83      513.27     41.69 o
   3  10   1      544.60      623.93     44.87 o
   4  10   1     2678.08     2521.27     72.44 o
   5  10   1      348.52      427.55     46.05 o
   6  10   1     2457.16     2592.03    116.48 o
   7  10   1     7233.38     7499.52    368.42 o
   8  10   1    19015.89    19573.88    884.41 o
   9  10   1      258.36      411.13     73.70 o
  -9  11   1     1603.44     1460.86    134.24 o
  -8  11   1    13449.43    13935.04    405.19 o
  -7  11   1    12801.24    13844.33    356.51 o
  -6  11   1     5273.66     5046.73    284.97 o
  -5  11   1        3.21      167.58     44.88 o
  -4  11   1      581.06      606.32    139.51 o
  -3  11   1     8053.06     6891.88    190.66 o
  -2  11   1       23.94      212.86     41.13 o
  -1  11   1    57845.08    49224.21   1017.41 o
   0  11   1    33055.55    28338.80    788.38 o
   1  11   1      613.10      646.51     45.62 o
   2  11   1    39163.56    37270.44   3395.52 o
   3  11   1     7135.91     6301.90    136.72 o
   4  11   1     4762.52     4869.05    359.29 o
   5  11   1    16396.66    15890.66    332.50 o
   6  11   1    16235.05    16037.34    321.50 o
   7  11   1       89.96      108.70    101.31 o
   8  11   1     3827.25     3836.52    134.16 o
  -8  12   1     2180.69     2165.96    167.59 o
  -7  12   1     2473.28     2371.14     83.63 o
  -6  12   1     3547.46     3659.74    120.60 o
  -5  12   1    13022.19    12521.38    211.79 o
  -4  12   1    45008.59    41970.68    556.71 o
  -3  12   1     7355.67     6947.92    170.24 o
  -2  12   1    23993.66    22616.10    562.29 o
  -1  12   1    15060.20    13797.39    209.20 o
   0  12   1    33222.13    29786.14    962.80 o
   1  12   1    35071.99    30603.98    230.98 o
   2  12   1    12466.00    12143.10    358.17 o
   3  12   1      324.70      451.90     61.34 o
   4  12   1      661.63      815.64     72.30 o
   5  12   1     7500.96     7107.95    128.48 o
   6  12   1     4609.42     4374.09    129.52 o
   7  12   1     8038.19     8199.07    235.80 o
   8  12   1     5202.27     5329.29    400.09 o
  -8  13   1      622.65      727.40     75.47 o
  -7  13   1     4295.61     4056.87    106.53 o
  -6  13   1    28466.64    27804.92   1783.31 o
  -5  13   1     1658.49     1664.06    243.48 o
  -4  13   1      486.81      654.95    173.72 o
  -3  13   1    16469.26    16060.79    613.78 o
  -2  13   1    20712.54    18556.17    154.24 o
  -1  13   1    15392.17    14003.96    301.35 o
   0  13   1     5157.99     4473.77     98.42 o
   1  13   1      945.01      937.32     69.42 o
   2  13   1    15136.06    13975.70    386.23 o
   3  13   1     4497.70     4567.69    129.93 o
   4  13   1    49531.73    45677.43   2166.29 o
   5  13   1     6984.24     6540.55    388.25 o
   6  13   1     1238.51     1314.17     69.18 o
   7  13   1      774.78      895.58     70.05 o
   8  13   1      538.01      860.07    102.66 o
  -8  14   1     1115.69     1141.59     79.15 o
  -7  14   1       47.35      144.04     73.36 o
  -6  14   1      227.55      316.46     73.50 o
  -5  14   1     1850.10     1946.69    100.30 o
  -4  14   1    49091.87    46202.22   1616.16 o
  -3  14   1      142.85      236.21     80.19 o
  -2  14   1    32169.73    30856.45    535.88 o
  -1  14   1     3686.24     3782.68    121.13 o
   0  14   1       44.79      312.84     68.15 o
   1  14   1      460.54      550.67     67.75 o
   2  14   1    46887.99    44673.75   1288.67 o
   3  14   1     5861.69     5822.29    458.00 o
   4  14   1      197.79      483.57     71.49 o
   5  14   1     3807.07     3652.60    227.68 o
   6  14   1    16120.67    15597.94    261.38 o
   7  14   1      585.83      885.82    226.37 o
   8  14   1      328.06      361.93    136.87 o
  -8  15   1      110.18      227.80    160.56 o
  -7  15   1     3101.30     3213.00    132.83 o
  -6  15   1    24988.85    25551.40    933.11 o
  -5  15   1     1464.39     1527.63     94.87 o
  -4  15   1      611.89      626.59     74.45 o
  -3  15   1      185.50      316.40     57.82 o
  -2  15   1    32177.60    31263.91    723.68 o
  -1  15   1    17783.40    16573.40    445.65 o
   0  15   1      375.45      471.31     51.53 o
   1  15   1       22.07      204.23     87.84 o
   2  15   1     6718.34     6465.80    116.00 o
   3  15   1     2050.13     2040.03    239.53 o
   4  15   1    51682.95    51751.37   2400.55 o
   5  15   1       44.69      104.27     90.81 o
   6  15   1      851.07      810.67    125.03 o
   7  15   1       19.01       50.01     94.92 o
  -7  16   1     1850.55     2025.90    117.08 o
  -6  16   1      106.15      330.36     98.71 o
  -5  16   1     1713.37     1804.39    101.42 o
  -4  16   1    41610.32    42300.16    988.38 o
  -3  16   1     1079.31     1237.20    110.55 o
  -2  16   1     8171.63     8234.09    165.17 o
  -1  16   1      103.91      272.51     42.56 o
   0  16   1      485.97      465.50     43.69 o
   1  16   1    27830.72    27201.76    591.43 o
   2  16   1    14252.28    13976.36    360.61 o
   3  16   1     3053.49     3012.98    125.03 o
   4  16   1        5.49      150.03    118.45 o
   5  16   1       46.79       94.14     71.49 o
   6  16   1    13822.17    13533.99    256.83 o
   7  16   1     4879.23     5307.10    427.73 o
  -7  17   1    13625.43    13724.99    919.95 o
  -6  17   1      863.65     1092.98    102.32 o
  -5  17   1     1083.49     1052.24     90.26 o
  -4  17   1     1903.34     2099.12    121.08 o
  -3  17   1       25.89      131.39     77.65 o
  -2  17   1     6899.42     6628.06    242.01 o
  -1  17   1    47142.59    47551.95    364.66 o
   0  17   1     5404.83     5440.39     96.47 o
   1  17   1     1115.76     1385.02    112.08 o
   2  17   1     7075.25     7142.70    389.56 o
   3  17   1     3712.92     4018.75    456.68 o
   4  17   1    14325.91    14300.59    988.39 o
   5  17   1     5817.21     5973.46    170.11 o
   6  17   1     3586.38     3648.72    185.57 o
  -6  18   1     7770.84     8756.75    354.03 o
  -5  18   1     7134.14     7338.25    191.68 o
  -4  18   1      839.59     1003.44     87.48 o
  -3  18   1     3918.87     4055.43    135.72 o
  -2  18   1     6289.17     6539.02    241.80 o
  -1  18   1     3396.61     3459.15     95.99 o
   0  18   1     3169.99     3179.75    118.16 o
   1  18   1    33176.21    34295.94    250.31 o
   2  18   1        3.27      195.16     70.65 o
   3  18   1     1158.02     1539.27     98.65 o
   4  18   1     2237.58     2337.46    116.23 o
   5  18   1       44.58      165.73    103.97 o
   6  18   1      447.90      694.33    109.24 o
  -5  19   1     2580.01     2679.27    126.52 o
  -4  19   1      189.92      320.97     73.99 o
  -3  19   1      138.71      126.34     97.39 o
  -2  19   1     1018.11     1095.53     68.35 o
  -1  19   1    16597.83    16967.69    212.33 o
   0  19   1    11789.60    12083.49    278.10 o
   1  19   1     3190.67     3374.46     96.56 o
   2  19   1    12036.84    11871.91    369.82 o
   3  19   1     3105.28     3469.30    167.14 o
   4  19   1      312.90      468.51    122.40 o
   5  19   1      465.59      723.57    181.62 o
  -5  20   1       10.18      367.24    105.29 o
  -4  20   1      778.84      796.34     87.42 o
  -3  20   1      216.57      336.21     94.76 o
  -2  20   1     6143.71     6378.48    190.83 o
  -1  20   1     4260.26     4467.04    110.92 o
   0  20   1    12600.34    13328.12    158.20 o
   1  20   1    13726.78    14622.95    245.60 o
   2  20   1    10316.43    11232.78    455.37 o
   3  20   1     2939.28     3164.82    130.25 o
   4  20   1       69.45      211.60     85.37 o
  -4  21   1      462.60      601.40     89.28 o
  -3  21   1    12287.77    13645.65    258.69 o
  -2  21   1     5000.39     5686.61    226.37 o
  -1  21   1      100.26      280.67    133.62 o
   0  21   1     7201.96     7387.14    202.88 o
   1  21   1     3906.84     4219.68    140.44 o
   2  21   1     4777.42     5486.01    165.62 o
   3  21   1       57.95      315.86     81.89 o
  -3  22   1     3168.19     3709.00    286.91 o
  -2  22   1     3527.14     4005.84    157.93 o
  -1  22   1     6964.99     7841.89    159.59 o
   0  22   1     3174.59     3682.60    197.41 o
   1  22   1       14.64      124.66     79.77 o
   2  22   1     1832.38     2294.65    246.11 o
  -1  23   1       28.09      288.66     83.69 o
   0  23   1       29.73      323.76    126.34 o
   1  23   1     2427.45     2989.36    133.66 o
 -10   0   2     1295.93     1368.74    102.66 o
  -8   0   2    46502.18    44649.75    510.64 o
  -6   0   2    30320.93    31617.85    288.22 o
  -4   0   2      407.68      628.81     33.43 o
  -2   0   2    37029.05    38140.10    221.10 o
   0   0   2    22062.87    21698.73    123.76 o
   2   0   2    37142.54    37219.39   1590.04 o
   4   0   2     6958.47     6896.13     77.60 o
   6   0   2      171.58      283.66     48.70 o
   8   0   2    46538.38    44510.24    529.07 o
 -10   1   2    13772.73    13346.91    216.78 o
  -9   1   2     1224.84     1160.99     64.19 o
  -8   1   2    13558.85    13161.06    184.26 o
  -7   1   2      754.00      941.18     52.01 o
  -6   1   2    26841.71    28456.14    298.71 o
  -5   1   2    13710.43    14389.42    111.24 o
  -4   1   2    16691.02    17785.11    218.16 o
  -3   1   2    12066.96    13053.01     69.77 o
  -2   1   2     1420.00     1543.03     26.54 o
  -1   1   2    22114.38    22925.09    197.16 o
   0   1   2   280685.00   256825.36    941.44 o
   1   1   2    12003.60    13499.55    143.62 o
   2   1   2    36226.66    36504.04    954.16 o
   3   1   2     1140.36     1224.38     27.07 o
   4   1   2     1728.49     1912.86     45.80 o
   5   1   2    14675.71    15622.07    262.97 o
   6   1   2    16167.11    16809.77    140.57 o
   7   1   2      561.33      608.28     71.07 o
   8   1   2      331.10      415.00    125.03 o
   9   1   2     3288.20     2885.65     98.65 o
 -10   2   2     4392.95     4029.97    127.66 o
  -9   2   2     3052.11     3254.89    100.51 o
  -8   2   2    21411.03    20353.79    232.65 o
  -7   2   2    12134.97    12330.03    145.38 o
  -6   2   2    35649.84    37310.26    589.25 o
  -5   2   2     4223.00     4744.14     69.40 o
  -4   2   2     1297.34     1522.35     42.55 o
  -3   2   2     4234.78     4404.66     88.48 o
  -2   2   2    11609.25    12973.13    150.55 o
  -1   2   2     1544.49     2341.81     62.69 o
   0   2   2      143.93      563.58     29.17 o
   1   2   2     1596.41     1594.24    126.27 o
   2   2   2    39701.70    41580.16   1064.68 o
   3   2   2   100344.55   104373.78   1391.66 o
   4   2   2    13251.51    13934.55     95.81 o
   5   2   2      608.77      708.29     43.45 o
   6   2   2     2089.63     2171.98     73.93 o
   7   2   2     5313.05     5151.33    110.55 o
   8   2   2    24704.09    22895.27    257.78 o
   9   2   2      628.86      660.48     67.12 o
 -10   3   2     1521.95     1549.31     84.55 o
  -9   3   2     6682.40     6715.60    351.40 o
  -8   3   2      342.18      362.17     46.53 o
  -7   3   2     6093.19     6066.08     89.86 o
  -6   3   2      104.75      288.53     47.96 o
  -5   3   2    41486.96    42627.00    431.59 o
  -4   3   2     9415.38     9225.72    151.97 o
  -3   3   2     9942.34    10304.68    285.46 o
  -2   3   2    84484.14    86180.33    364.80 o
  -1   3   2    47874.07    49542.77    440.45 o
   0   3   2    46451.68    48892.04    345.75 o
   1   3   2     3064.66     3290.39     86.85 o
   2   3   2    65577.21    66611.52   1218.37 o
   3   3   2    31674.11    32284.97    167.93 o
   4   3   2    16232.59    17455.29    170.21 o
   5   3   2    48990.37    50358.22    633.92 o
   6   3   2       20.71       89.67     37.80 o
   7   3   2     3442.86     3338.48     71.45 o
   8   3   2     2125.96     1942.40     80.95 o
   9   3   2     4316.96     4106.25    118.94 o
 -10   4   2     6517.49     6004.23    148.90 o
  -9   4   2     1184.30     1169.08     69.78 o
  -8   4   2     5193.06     5186.79    119.12 o
  -7   4   2     5441.37     5489.34    144.37 o
  -6   4   2    13156.16    13623.89    160.00 o
  -5   4   2    15739.44    16202.82    189.70 o
  -4   4   2    64697.57    65439.76   1836.25 o
  -3   4   2    54428.04    55556.14    241.84 o
  -2   4   2    16557.51    18018.42    261.44 o
  -1   4   2    23336.18    24288.44    124.97 o
   0   4   2     3379.49     3634.69     43.59 o
   1   4   2      401.61      426.15     33.09 o
   2   4   2    27257.72    29874.40    902.95 o
   3   4   2    69798.87    70827.52    910.67 o
   4   4   2    47097.41    49683.51    352.65 o
   5   4   2     4550.32     4781.49     80.20 o
   6   4   2    33330.88    32747.78    286.81 o
   7   4   2     7802.94     7910.77    112.18 o
   8   4   2     1116.39      989.26     62.16 o
   9   4   2      305.23      289.69     54.88 o
 -10   5   2      326.56      317.23     63.28 o
  -9   5   2     3802.22     3537.94    109.81 o
  -8   5   2     4153.89     4202.27    235.58 o
  -7   5   2     3417.26     3455.33     72.30 o
  -6   5   2     8048.65     8609.55    110.51 o
  -5   5   2     7205.89     7213.50    165.65 o
  -4   5   2    22641.25    22353.25    578.03 o
  -3   5   2    16983.49    17676.27    363.83 o
  -2   5   2   113913.11   112493.27   1873.78 o
  -1   5   2     1618.65     1675.07     33.89 o
   0   5   2       66.98      513.03    156.91 o
   1   5   2      359.10      386.37     23.94 o
   2   5   2    18979.14    18891.46    471.71 o
   3   5   2       33.22      162.68     21.00 o
   4   5   2    79008.40    80158.73    670.33 o
   5   5   2    10673.98    11193.19    164.76 o
   6   5   2    15934.62    16803.45    339.55 o
   7   5   2     4349.45     4427.46    147.69 o
   8   5   2     2194.11     2010.75     84.67 o
   9   5   2       86.15      271.71     57.61 o
 -10   6   2    14293.48    13942.39    235.58 o
  -9   6   2     1866.70     1867.87    150.03 o
  -8   6   2      283.93      399.96     51.16 o
  -7   6   2       27.93      120.69     42.90 o
  -6   6   2     2669.35     2715.57     66.21 o
  -5   6   2     3471.95     3549.30     54.98 o
  -4   6   2    72515.83    67459.84   1633.41 o
  -3   6   2    20089.81    21004.70    321.45 o
  -2   6   2     7914.35     8333.43     79.43 o
  -1   6   2    71418.88    72217.48    629.92 o
   0   6   2    23736.01    23567.09    358.25 o
   1   6   2    17932.84    16660.46    646.17 o
   2   6   2     8803.09     8839.59    288.36 o
   3   6   2    11086.38    10409.69    323.31 o
   4   6   2    41449.12    43292.71    546.71 o
   5   6   2     5783.79     5960.32    144.93 o
   6   6   2    53662.32    55008.09   1233.54 o
   7   6   2      424.53      522.98     55.47 o
   8   6   2      756.48      820.77     92.13 o
   9   6   2     1077.20     1087.91     76.33 o
 -10   7   2       90.84      196.44     65.06 o
  -9   7   2     3093.39     3007.28    106.09 o
  -8   7   2     1379.63     1617.70     73.36 o
  -7   7   2    37682.41    39765.15    646.02 o
  -6   7   2      812.82      938.42     55.52 o
  -5   7   2       89.28      188.10     26.91 o
  -4   7   2     8710.65     8736.76    258.35 o
  -3   7   2       45.42      304.42     61.66 o
  -2   7   2    90360.23    85747.65    930.86 o
  -1   7   2    31634.43    30245.05    352.10 o
   0   7   2       79.36      146.46     26.90 o
   1   7   2    41885.41    38736.57   1331.72 o
   2   7   2     8874.40     8138.48    297.48 o
   3   7   2    15024.29    13953.50    578.29 o
   4   7   2    17168.37    16770.17    699.70 o
   5   7   2      150.42      264.39     38.34 o
   6   7   2     3179.45     3547.82    176.73 o
   7   7   2    15410.00    15375.09    321.13 o
   8   7   2     1958.75     1957.13     71.62 o
   9   7   2    11335.98    11146.01    204.74 o
 -10   8   2     3042.26     3103.35    168.46 o
  -9   8   2    20541.41    20027.10    426.41 o
  -8   8   2     1003.31     1192.66     59.86 o
  -7   8   2     6635.80     6952.11    187.48 o
  -6   8   2      702.92     1015.04    203.88 o
  -5   8   2    21249.39    20477.65    409.77 o
  -4   8   2    33966.75    33340.36    685.82 o
  -3   8   2     1956.26     2192.95     85.54 o
  -2   8   2     1260.86     1140.66     37.00 o
  -1   8   2    34624.29    30762.23    319.49 o
   0   8   2      522.11      501.76     32.30 o
   1   8   2   173012.52   153884.92   3853.49 o
   2   8   2     3286.18     3074.33    152.02 o
   3   8   2     4599.21     4567.87    142.32 o
   4   8   2     8617.52     8372.89    427.48 o
   5   8   2     3676.83     3899.53    144.23 o
   6   8   2    23571.31    23368.82    680.52 o
   7   8   2     5546.41     5800.77    133.97 o
   8   8   2      206.15      340.54     62.95 o
   9   8   2     8476.84     8254.70    180.54 o
  -9   9   2     4004.83     3785.63    244.79 o
  -8   9   2      473.09      510.63     51.17 o
  -7   9   2    63835.57    62498.28   1201.05 o
  -6   9   2     6799.01     6872.46    160.65 o
  -5   9   2      746.92      771.64     49.03 o
  -4   9   2     4034.19     4082.41     67.96 o
  -3   9   2     7421.58     6759.83    204.03 o
  -2   9   2      408.72      688.61    182.78 o
  -1   9   2    31247.92    28316.47    252.99 o
   0   9   2    18831.05    16097.07    214.34 o
   1   9   2    26666.51    22701.24   1061.84 o
   2   9   2      992.53     1245.20    111.72 o
   3   9   2    56661.30    55260.91   1093.36 o
   4   9   2      269.15      391.50     94.14 o
   5   9   2      140.82      257.84     39.83 o
   6   9   2      401.09      597.13     49.95 o
   7   9   2    23747.94    24302.90    966.01 o
   8   9   2       11.70       60.54     64.49 o
   9   9   2    12979.09    12550.16    226.09 o
  -9  10   2     9405.44     9338.99    273.75 o
  -8  10   2     8318.85     8339.16    276.61 o
  -7  10   2      667.71      788.33     55.45 o
  -6  10   2    13303.38    13083.31    394.28 o
  -5  10   2    38781.89    36917.03    534.33 o
  -4  10   2     5216.58     5023.95    190.26 o
  -3  10   2       41.79      230.72     31.01 o
  -2  10   2    44017.04    39278.82    727.80 o
  -1  10   2    21026.44    17152.82    471.78 o
   0  10   2     3369.84     3032.25     71.97 o
   1  10   2   111839.60   102382.13   5651.30 o
   2  10   2     7172.76     6549.65    365.24 o
   3  10   2      306.11      533.60     84.23 o
   4  10   2        6.46      145.02     40.36 o
   5  10   2      892.37      975.90     56.11 o
   6  10   2      615.59      734.30    104.87 o
   7  10   2     7908.78     8002.33    304.02 o
   8  10   2     9014.89     9683.17    797.55 o
  -9  11   2     7456.84     7343.79    255.32 o
  -8  11   2     3747.01     3768.76    104.10 o
  -7  11   2    22063.45    21999.58    892.10 o
  -6  11   2    13602.39    13306.49    257.04 o
  -5  11   2    20091.71    19480.61    315.12 o
  -4  11   2     2107.17     1995.22    153.87 o
  -3  11   2    10949.29     9970.78    151.00 o
  -2  11   2     9191.84     8012.46    148.88 o
  -1  11   2    10759.53     9200.77    227.39 o
   0  11   2    23518.22    21000.55   1728.70 o
   1  11   2     2288.93     2034.94     97.47 o
   2  11   2       29.37      331.51    116.60 o
   3  11   2    14944.94    14165.67    667.26 o
   4  11   2    11405.61    10911.24    268.84 o
   5  11   2    14036.56    13280.76    586.00 o
   6  11   2    10830.96    11128.96    336.86 o
   7  11   2    11484.64    11837.19    374.79 o
   8  11   2       16.61      185.92     74.62 o
  -9  12   2       13.08       76.33    100.02 o
  -8  12   2     6951.46     7405.46    148.63 o
  -7  12   2      327.42      470.20     70.33 o
  -6  12   2     6376.66     6213.89    174.79 o
  -5  12   2      556.50      680.79     70.43 o
  -4  12   2    16878.22    16056.41    597.44 o
  -3  12   2    38086.58    35154.19    694.56 o
  -2  12   2    26734.01    23158.25    587.60 o
  -1  12   2    17390.55    14421.62    598.11 o
   0  12   2     7151.01     6531.90    131.87 o
   1  12   2    15843.64    14299.82    608.43 o
   2  12   2    33988.33    29778.11    850.54 o
   3  12   2    26483.76    25955.94   1438.49 o
   4  12   2     4748.62     4225.92    126.52 o
   5  12   2      474.84      628.15     53.84 o
   6  12   2     7530.24     7455.37    359.60 o
   7  12   2       51.65      151.53     56.53 o
   8  12   2    10201.54    10386.82   1293.72 o
  -8  13   2      465.68      537.24     63.48 o
  -7  13   2     1121.85     1077.81     67.71 o
  -6  13   2     2691.89     2670.92    110.93 o
  -5  13   2    49931.57    49839.72   1584.57 o
  -4  13   2      705.42      934.43     73.82 o
  -3  13   2    26404.72    24123.86    998.22 o
  -2  13   2    12238.42    11155.37    439.29 o
  -1  13   2      133.86      147.45     71.07 o
   0  13   2     5928.99     5629.28    424.75 o
   1  13   2     3345.72     3099.02     79.83 o
   2  13   2     1903.43     1923.74    114.68 o
   3  13   2     1082.86     1110.13     78.30 o
   4  13   2     5903.46     5537.49    146.72 o
   5  13   2    32546.27    32064.77    365.73 o
   6  13   2     2892.90     3026.96     96.58 o
   7  13   2     5654.16     5767.96    247.96 o
   8  13   2      492.56      871.55     92.17 o
  -8  14   2       14.51      147.12     85.81 o
  -7  14   2     2553.86     2631.23    223.74 o
  -6  14   2     1470.15     1581.99    248.74 o
  -5  14   2     1312.70     1421.35     96.07 o
  -4  14   2     1850.99     1989.61    114.50 o
  -3  14   2    68143.77    63685.41   1652.09 o
  -2  14   2      427.09     1094.10    548.86 o
  -1  14   2    19213.72    17473.76    268.33 o
   0  14   2      982.99      894.05     53.56 o
   1  14   2     1381.47     1463.06     61.85 o
   2  14   2      608.02      580.09     70.82 o
   3  14   2    57855.85    54787.38   2626.92 o
   4  14   2     1769.43     1601.64    167.14 o
   5  14   2      431.06      550.82    184.25 o
   6  14   2      613.05      875.30     90.26 o
   7  14   2     3557.61     3687.64    197.41 o
  -8  15   2       68.20      196.75    143.45 o
  -7  15   2      166.69      259.67     79.77 o
  -6  15   2     1472.80     1473.69     98.59 o
  -5  15   2    38898.40    38529.61   1481.92 o
  -4  15   2      227.71      307.97    100.02 o
  -3  15   2    17347.38    18034.14    621.28 o
  -2  15   2       23.49      150.96     53.57 o
  -1  15   2     6733.07     6924.69    385.76 o
   0  15   2     9104.46     8434.30    296.37 o
   1  15   2     4159.31     3909.42    127.66 o
   2  15   2      688.36      728.43     73.08 o
   3  15   2     1132.80     1022.85     86.86 o
   4  15   2      626.83      580.44     77.09 o
   5  15   2    36505.50    35354.42   2530.84 o
   6  15   2      252.37      342.71     86.41 o
   7  15   2     3152.56     3059.60    164.51 o
  -7  16   2       23.35      213.15     84.55 o
  -6  16   2     9372.19     9429.82    388.25 o
  -5  16   2       85.49       22.43    126.34 o
  -4  16   2     1694.80     1621.83    217.16 o
  -3  16   2    38128.73    38610.97   1472.11 o
  -2  16   2    19029.65    18123.74    679.08 o
  -1  16   2     7166.30     7137.56    120.07 o
   0  16   2     2486.63     2430.42     75.81 o
   1  16   2     4427.36     4366.93    203.53 o
   2  16   2    18321.18    18895.72   1246.34 o
   3  16   2    22303.17    21754.50   1355.58 o
   4  16   2        0.41      234.26    107.92 o
   5  16   2     1075.28     1226.49     95.52 o
   6  16   2      189.17      262.83     88.28 o
   7  16   2     3807.36     3918.96    209.26 o
  -7  17   2     4288.91     4616.44    167.48 o
  -6  17   2    16422.52    16704.48    705.42 o
  -5  17   2     9366.09     9950.62    282.96 o
  -4  17   2       15.92      361.90    272.43 o
  -3  17   2     4770.45     4525.05    139.44 o
  -2  17   2      107.63      297.32     53.95 o
  -1  17   2      647.98      689.41     83.20 o
   0  17   2    30477.26    28950.05    311.14 o
   1  17   2     2074.78     2034.15     75.20 o
   2  17   2      537.47      710.80     81.60 o
   3  17   2     3064.19     3309.80    215.84 o
   4  17   2     2423.17     2766.56    369.82 o
   5  17   2    16427.79    16989.06   1188.43 o
   6  17   2     6737.35     7446.40    388.25 o
  -6  18   2     7364.69     8137.95    257.95 o
  -5  18   2     7072.69     7669.90    195.32 o
  -4  18   2     1793.11     2045.09    111.67 o
  -3  18   2      386.07      816.62    180.30 o
  -2  18   2    17590.10    18638.70    312.64 o
  -1  18   2    10505.41    10629.50    161.85 o
   0  18   2      866.28     1047.69     64.36 o
   1  18   2    19860.45    20363.60    284.60 o
   2  18   2    18368.37    19003.10   1023.92 o
   3  18   2       47.17      150.59     70.07 o
   4  18   2       98.96      220.85     78.11 o
   5  18   2      935.82     1067.93    151.35 o
   6  18   2      993.53     1200.28    165.83 o
  -5  19   2      628.47      827.30     95.73 o
  -4  19   2     2362.17     2553.95    215.84 o
  -3  19   2      667.33      770.80     79.45 o
  -2  19   2      158.63      333.71     62.80 o
  -1  19   2     3521.13     3698.98    129.85 o
   0  19   2    27674.97    28773.18    346.11 o
   1  19   2     7682.42     8005.55    226.37 o
   2  19   2      861.03     1018.62     85.37 o
   3  19   2     9208.50     9391.25    604.09 o
   4  19   2      592.08      562.16     87.42 o
   5  19   2        4.08      204.99     98.71 o
  -5  20   2     6450.54     7006.24    194.49 o
  -4  20   2     5873.94     6142.21    173.96 o
  -3  20   2     1578.87     1663.13    207.94 o
  -2  20   2      213.04      386.30     58.27 o
  -1  20   2     7323.44     7657.88    144.78 o
   0  20   2       47.78      233.46     47.92 o
   1  20   2    20911.78    22080.45    303.31 o
   2  20   2     4757.96     5372.42    384.30 o
   3  20   2     3101.96     3333.64    139.26 o
   4  20   2     4757.89     5180.39    172.16 o
  -4  21   2     5232.95     5511.94    174.48 o
  -3  21   2      461.02      809.99    171.09 o
  -2  21   2    13287.92    13952.91    244.32 o
  -1  21   2    13115.37    14479.26    248.07 o
   0  21   2     3300.80     3573.60    105.84 o
   1  21   2     7435.69     7740.46    282.96 o
   2  21   2    10216.00    10733.03    601.45 o
   3  21   2     1819.85     2322.83    126.40 o
  -3  22   2     1106.89     1189.10    103.29 o
  -2  22   2     1439.32     1817.72    108.58 o
  -1  22   2     4223.58     4406.70    115.69 o
   0  22   2     1085.43     1450.33    144.77 o
   1  22   2     2422.76     2823.77    124.04 o
   2  22   2       99.20      398.82    217.16 o
  -1  23   2      311.34      464.63     83.43 o
   0  23   2       23.21      281.64    128.98 o
  -9   0   3     3598.87     3756.13    150.03 o
  -7   0   3    34729.85    35628.09    768.60 o
  -5   0   3    42093.26    43151.33    210.99 o
  -3   0   3     4184.27     5155.13     63.28 o
  -1   0   3   153712.64   151531.98   1678.02 o
   1   0   3    36367.08    39996.63    895.74 o
   3   0   3    45658.51    48665.34    455.65 o
   5   0   3     2206.35     2178.07     78.97 o
   7   0   3     1912.68     1687.23     94.76 o
   9   0   3    24396.42    23418.54    400.09 o
 -10   1   3     2933.71     3024.14    103.29 o
  -9   1   3    23547.18    23357.19   1063.40 o
  -8   1   3      192.11      273.51     42.81 o
  -7   1   3    14829.02    15185.62    232.78 o
  -6   1   3     1676.40     1745.94     57.83 o
  -5   1   3    13084.15    13823.04     74.34 o
  -4   1   3     8871.07     9415.73     59.94 o
  -3   1   3    12279.20    13844.72    112.08 o
  -2   1   3    13122.61    13554.48     94.97 o
  -1   1   3       18.32      144.77     16.34 o
   0   1   3    15594.12    16845.63    209.82 o
   1   1   3    59981.03    62061.49    856.76 o
   2   1   3    20603.04    20523.59   1191.02 o
   3   1   3    24514.56    25795.12    347.69 o
   4   1   3     3602.45     3964.18     83.47 o
   5   1   3      110.46      189.85     21.63 o
   6   1   3     3209.69     3238.62     68.30 o
   7   1   3    31197.16    29406.75    475.11 o
   8   1   3       36.98      127.66     40.95 o
   9   1   3      512.85      559.09     59.47 o
 -10   2   3     4029.04     3833.23    260.59 o
  -9   2   3       21.65       72.47     60.54 o
  -8   2   3     7985.56     7707.40    139.59 o
  -7   2   3    21638.88    21977.27    312.41 o
  -6   2   3     8324.45     8517.81     71.82 o
  -5   2   3    50473.29    51938.27    368.45 o
  -4   2   3    13625.55    14622.40    145.69 o
  -3   2   3     4971.45     5171.20    106.96 o
  -2   2   3     2141.03     2115.65     43.89 o
  -1   2   3    75195.59    78638.29    296.80 o
   0   2   3     1149.34     1426.24     19.86 o
   1   2   3     3795.25     3815.73     30.90 o
   2   2   3    12253.23    12244.50    491.36 o
   3   2   3     6785.35     7153.31    280.28 o
   4   2   3     9819.35     9942.50    121.94 o
   5   2   3     1975.42     2045.99     41.16 o
   6   2   3      938.89      961.43     72.75 o
   7   2   3     6013.69     6047.23    121.90 o
   8   2   3     6237.27     6173.76    148.72 o
   9   2   3    13171.05    11542.02    364.56 o
 -10   3   3     7531.05     7176.07    159.13 o
  -9   3   3     6157.41     6051.62    137.69 o
  -8   3   3      337.58      402.05     47.43 o
  -7   3   3     6618.22     6690.43     93.94 o
  -6   3   3     6278.18     6762.33     87.94 o
  -5   3   3     3802.59     4289.25     71.83 o
  -4   3   3    81763.99    82580.92    865.80 o
  -3   3   3     5361.57     5726.62    130.52 o
  -2   3   3    13451.04    14234.79    167.55 o
  -1   3   3    35231.43    36693.36    711.16 o
   0   3   3    36485.93    37489.14    598.76 o
   1   3   3     8587.74     9113.60     51.81 o
   2   3   3    23147.57    22236.29    638.01 o
   3   3   3    55848.48    57075.12   1083.54 o
   4   3   3       68.61      274.39     47.11 o
   5   3   3    17316.26    18060.08    158.26 o
   6   3   3    25338.32    25109.37    311.22 o
   7   3   3     2236.06     2229.21     73.15 o
   8   3   3       27.88       89.49     47.38 o
   9   3   3     1178.93     1146.98    200.05 o
 -10   4   3     3787.73     3636.93    119.08 o
  -9   4   3     5521.26     5468.22    133.07 o
  -8   4   3     4380.77     4311.04    130.40 o
  -7   4   3     9450.94     9595.28    183.88 o
  -6   4   3    16736.98    17245.47    134.11 o
  -5   4   3    18802.33    18895.15    386.00 o
  -4   4   3     9205.88     9334.90    208.18 o
  -3   4   3   115456.38   112966.45    863.23 o
  -2   4   3     8998.02     9818.83    231.53 o
  -1   4   3    15951.77    15908.46    112.40 o
   0   4   3      896.87     1025.57     32.65 o
   1   4   3     3508.43     3731.75     45.47 o
   2   4   3     8551.70     8962.42    140.95 o
   3   4   3     4094.68     4015.83     74.72 o
   4   4   3    36590.38    36569.93    501.88 o
   5   4   3     9787.26    10990.72    145.89 o
   6   4   3     5233.20     5247.41     88.59 o
   7   4   3    18949.26    18480.56    177.55 o
   8   4   3     2026.33     1857.57     80.82 o
   9   4   3     1825.56     1867.01     88.28 o
 -10   5   3     1027.40     1023.25    150.03 o
  -9   5   3     1050.96     1106.53     69.63 o
  -8   5   3     1092.39     1142.98     60.66 o
  -7   5   3      429.72      545.48     39.45 o
  -6   5   3     5061.27     5152.88     82.89 o
  -5   5   3    57595.50    56445.31    967.45 o
  -4   5   3    32448.88    34174.77    355.85 o
  -3   5   3    43183.46    44693.43    217.58 o
  -2   5   3    72874.12    75186.79   1447.67 o
  -1   5   3    46881.50    48549.50    522.12 o
   0   5   3       83.66      515.81    186.72 o
   1   5   3     8347.96     9018.59    172.11 o
   2   5   3     6226.51     6582.26    163.61 o
   3   5   3    32228.79    32865.01    611.30 o
   4   5   3      738.33      774.31     49.77 o
   5   5   3    75124.84    77242.39    633.98 o
   6   5   3    10106.35     9976.60    149.75 o
   7   5   3     3519.22     3553.32     81.04 o
   8   5   3     6015.57     5785.56    135.87 o
   9   5   3     1351.05     1228.90     78.11 o
 -10   6   3     1850.64     1830.33     92.00 o
  -9   6   3    15068.68    15947.31    233.53 o
  -8   6   3     3082.06     3202.35    130.67 o
  -7   6   3      861.66      921.68     47.03 o
  -6   6   3     3173.00     3161.72     68.70 o
  -5   6   3    10683.20    10670.32    268.99 o
  -4   6   3     2181.00     2506.05     93.11 o
  -3   6   3   119191.21   116794.55   1357.85 o
  -2   6   3     1673.52     1990.38     98.13 o
  -1   6   3     2050.18     2137.23     40.36 o
   0   6   3     2652.13     2386.77     42.26 o
   1   6   3      431.98      518.94     25.95 o
   2   6   3    30068.90    30861.97    365.83 o
   3   6   3    25641.10    25007.64    836.97 o
   4   6   3    11528.39    11813.55    294.44 o
   5   6   3    10475.24    10738.23    178.93 o
   6   6   3    12501.81    12126.60    170.30 o
   7   6   3    15910.03    15257.66    167.94 o
   8   6   3     3422.19     3002.91    236.90 o
   9   6   3      266.57      398.07    111.87 o
 -10   7   3     1996.26     2128.31     97.70 o
  -9   7   3      539.78      619.35     64.19 o
  -8   7   3     9179.46     9552.41    461.95 o
  -7   7   3      548.02      520.10     42.20 o
  -6   7   3    44916.57    43388.46   1233.27 o
  -5   7   3    20341.41    19443.44    471.86 o
  -4   7   3    16183.03    16061.48    307.13 o
  -3   7   3     1548.70     1597.83     76.01 o
  -2   7   3    13121.41    13343.16    196.53 o
  -1   7   3    65769.14    66694.73    737.57 o
   0   7   3   109137.95   109879.87   1101.39 o
   1   7   3     1109.14     1134.59     36.20 o
   2   7   3    11555.56    10921.56    307.16 o
   3   7   3    19167.01    18279.55    853.91 o
   4   7   3      447.81      547.84     32.20 o
   5   7   3    42499.21    43945.84    360.72 o
   6   7   3      453.34      587.23     55.00 o
   7   7   3       67.57      113.90     60.54 o
   8   7   3     9113.65     9181.78    332.09 o
   9   7   3      155.13      194.67     82.91 o
 -10   8   3      298.27      383.24     68.79 o
  -9   8   3     2101.92     2138.62     92.00 o
  -8   8   3    47503.75    48435.79   1287.13 o
  -7   8   3      934.55      916.26     50.23 o
  -6   8   3      885.12      900.17     50.76 o
  -5   8   3     5913.57     5658.89    180.08 o
  -4   8   3    12772.07    12867.28    414.09 o
  -3   8   3    19242.97    19928.85    668.94 o
  -2   8   3     3064.20     3063.47    150.85 o
  -1   8   3      808.22      999.03     35.24 o
   0   8   3    39968.76    39329.73    285.92 o
   1   8   3     1604.71     1612.79     82.07 o
   2   8   3   120588.33   117971.65   2372.51 o
   3   8   3     5606.41     5828.37    224.42 o
   4   8   3      798.11      846.12     62.94 o
   5   8   3     2680.54     2743.77     88.34 o
   6   8   3    12711.40    12592.48    171.88 o
   7   8   3     2429.09     2284.83     92.12 o
   8   8   3    18069.41    17494.62    246.57 o
   9   8   3      178.83      331.66    100.02 o
 -10   9   3     2138.43     2134.70    147.40 o
  -9   9   3     4773.47     4456.29    184.25 o
  -8   9   3     5305.97     5535.89    153.15 o
  -7   9   3     4586.50     4902.53    251.56 o
  -6   9   3    73085.84    70833.67   1558.10 o
  -5   9   3      221.60      398.49     36.10 o
  -4   9   3     5269.45     5343.20    189.26 o
  -3   9   3       48.85      185.69     40.67 o
  -2   9   3    16579.92    16040.87    249.33 o
  -1   9   3       48.90      221.62     28.90 o
   0   9   3   101914.77    93362.03   1607.85 o
   1   9   3    27150.27    25652.18    598.33 o
   2   9   3      283.68      629.87    208.02 o
   3   9   3     1532.79     1470.15     57.35 o
   4   9   3     7281.66     7447.10    175.11 o
   5   9   3      113.36      163.21     40.53 o
   6   9   3     1104.60     1148.87    104.56 o
   7   9   3     2219.58     2179.11     92.88 o
   8   9   3     9368.56     9682.25    298.75 o
  -9  10   3     2136.67     2125.05    155.30 o
  -8  10   3    32556.39    33303.06    666.48 o
  -7  10   3     4412.10     4832.35    281.13 o
  -6  10   3       21.64       74.26     57.83 o
  -5  10   3     1420.42     1638.38    140.19 o
  -4  10   3     7070.83     6863.19    261.90 o
  -3  10   3    25512.86    25302.22   1018.66 o
  -2  10   3     5582.43     5211.79     76.30 o
  -1  10   3    17884.21    16301.83    548.90 o
   0  10   3    58311.01    52954.36    506.27 o
   1  10   3     3992.98     3742.97    161.31 o
   2  10   3    80613.63    77482.17    685.89 o
   3  10   3     9940.22     9108.35    436.94 o
   4  10   3      610.31      677.42     49.20 o
   5  10   3     5300.45     5303.10    331.74 o
   6  10   3     9028.76     9109.44    141.93 o
   7  10   3      867.44      996.05    173.72 o
   8  10   3     8813.14     8499.14    734.38 o
  -9  11   3     3357.31     3605.46    227.68 o
  -8  11   3     5180.79     5118.22    154.78 o
  -7  11   3    18646.09    17794.64    605.77 o
  -6  11   3    14045.80    13594.79    178.78 o
  -5  11   3    20031.21    19542.50    246.42 o
  -4  11   3    18894.67    17889.93    327.71 o
  -3  11   3     4484.29     4251.19    150.03 o
  -2  11   3    25704.96    22960.81    174.11 o
  -1  11   3     6197.69     5606.80    132.21 o
   0  11   3    22524.23    20018.52    343.89 o
   1  11   3    14647.51    13410.96    359.21 o
   2  11   3     4178.82     3933.41    112.07 o
   3  11   3     3604.57     3720.42    114.98 o
   4  11   3     3462.37     3349.59    128.15 o
   5  11   3    21076.18    20824.08    570.36 o
   6  11   3      840.06      943.84     63.14 o
   7  11   3     7286.48     7332.96    171.79 o
   8  11   3     4301.52     3956.82    133.97 o
  -9  12   3     7585.24     7871.40    356.66 o
  -8  12   3     5295.31     5622.70    221.57 o
  -7  12   3     9881.60     9813.38    313.45 o
  -6  12   3     9521.46     9725.90    188.10 o
  -5  12   3      564.78      599.00     63.88 o
  -4  12   3     4784.19     4182.44    156.32 o
  -3  12   3    34877.92    31960.21    382.98 o
  -2  12   3    12711.45    10888.05    232.34 o
  -1  12   3    20028.56    17605.53    733.05 o
   0  12   3    18715.04    16161.14    715.22 o
   1  12   3     1613.21     1496.57     56.41 o
   2  12   3    14478.70    13737.07    205.37 o
   3  12   3    14464.57    13595.88    634.36 o
   4  12   3    33359.46    32164.55    884.41 o
   5  12   3     9118.32     9064.53    331.47 o
   6  12   3     5636.79     5612.54    234.34 o
   7  12   3     1095.38     1165.29     94.76 o
   8  12   3       12.19      171.77     78.30 o
  -9  13   3      622.48      642.25    123.71 o
  -8  13   3     2574.10     2606.42    122.09 o
  -7  13   3      800.61      893.43     83.94 o
  -6  13   3       68.84      114.89     78.97 o
  -5  13   3     5812.55     5932.52    307.97 o
  -4  13   3    35797.73    35005.40   1172.57 o
  -3  13   3      133.40      250.36     53.02 o
  -2  13   3    44213.98    36550.89    974.14 o
  -1  13   3    11147.16    10040.81    345.34 o
   0  13   3     3628.39     3034.74    260.53 o
   1  13   3     7158.09     6364.80    341.89 o
   2  13   3    20573.12    20430.76   1325.30 o
   3  13   3     1363.65     1446.46    180.30 o
   4  13   3      296.89      389.04     71.49 o
   5  13   3     4735.41     4881.76    150.45 o
   6  13   3    12933.40    12793.71    316.11 o
   7  13   3     1077.90     1189.96     76.90 o
  -8  14   3      691.38     1081.71     97.81 o
  -7  14   3       81.65      199.51     73.50 o
  -6  14   3    25364.36    25429.32    461.95 o
  -5  14   3      995.13      919.24     77.91 o
  -4  14   3     7683.41     7354.04    126.36 o
  -3  14   3      224.13      301.53     58.43 o
  -2  14   3    39073.01    32362.25    898.89 o
  -1  14   3        3.73       48.94     36.86 o
   0  14   3     5518.70     5037.26     96.88 o
   1  14   3       51.40      116.54     41.47 o
   2  14   3       39.74       81.35     58.77 o
   3  14   3      498.97      490.00     70.20 o
   4  14   3    62884.62    61709.18   2546.64 o
   5  14   3       23.67       49.23     71.21 o
   6  14   3     3924.03     3949.44    147.96 o
   7  14   3      566.08      604.98     96.78 o
  -8  15   3     3351.53     4179.91    223.74 o
  -7  15   3     3781.27     3898.02    144.02 o
  -6  15   3      295.56      412.11    118.45 o
  -5  15   3      309.75      388.04     73.34 o
  -4  15   3    33656.89    33553.39   3206.00 o
  -3  15   3      735.18      778.75     68.19 o
  -2  15   3    28749.75    26241.56   1273.98 o
  -1  15   3      523.29      593.70     66.73 o
   0  15   3     5210.01     5480.68    644.89 o
   1  15   3     4172.02     4072.36     92.28 o
   2  15   3    17519.93    17204.44    692.26 o
   3  15   3     1221.23     1237.03     87.22 o
   4  15   3      287.24      605.88    161.88 o
   5  15   3      824.58     1077.84    127.66 o
   6  15   3    15150.65    15371.56    629.09 o
   7  15   3      576.80      603.38    138.19 o
  -7  16   3     7544.24     7713.64    552.76 o
  -6  16   3     5435.73     6247.42    621.20 o
  -5  16   3     2861.25     3158.73    365.87 o
  -4  16   3     4098.74     4016.50    196.10 o
  -3  16   3    12415.63    11957.06    633.04 o
  -2  16   3    19941.96    17609.66    746.22 o
  -1  16   3    20238.28    18177.93    823.27 o
   0  16   3     9171.75     8180.87    130.56 o
   1  16   3     1402.47     1365.21    131.61 o
   2  16   3     7194.83     6996.95    510.64 o
   3  16   3     7719.28     7555.95    706.74 o
   4  16   3    27992.17    27338.23   1433.22 o
   5  16   3     3345.53     3755.83    405.36 o
   6  16   3     3864.97     4165.52    157.91 o
  -7  17   3    11924.15    13629.54   1043.66 o
  -6  17   3     3267.10     3337.38    152.67 o
  -5  17   3     9153.80     9742.93    513.28 o
  -4  17   3    20271.92    20448.04   1742.51 o
  -3  17   3     1195.16     1198.06     67.66 o
  -2  17   3     3873.30     3839.76    120.81 o
  -1  17   3      825.42      901.72     56.44 o
   0  17   3     4940.83     4714.66    105.20 o
   1  17   3    20534.88    19792.25   1170.01 o
   2  17   3      965.74     1149.28    234.26 o
   3  17   3     6273.80     6515.54    170.23 o
   4  17   3        5.03       85.85     76.82 o
   5  17   3     4611.44     4794.05    504.06 o
   6  17   3     4570.29     4561.90    417.20 o
  -6  18   3       38.97       90.14     83.51 o
  -5  18   3     7522.60     7651.75    321.13 o
  -4  18   3     1811.05     1850.69    103.43 o
  -3  18   3     3240.84     3543.83    190.87 o
  -2  18   3        0.11       33.29     52.29 o
  -1  18   3    21996.12    21391.95   1002.86 o
   0  18   3    10839.41    10098.85    292.41 o
   1  18   3     5204.52     5198.96    206.63 o
   2  18   3    16488.30    17282.68   1093.67 o
   3  18   3     8779.74     9087.84    577.76 o
   4  18   3      596.61      529.89     91.14 o
   5  18   3     1793.59     1722.78    297.44 o
  -6  19   3    17154.46    19965.12    486.95 o
  -5  19   3     1440.54     1663.31    193.47 o
  -4  19   3      692.66      831.53    150.03 o
  -3  19   3      155.41      220.16     70.82 o
  -2  19   3     2909.65     3087.36    207.26 o
  -1  19   3       71.85      300.07     70.05 o
   0  19   3    23028.97    21661.87    380.55 o
   1  19   3    29608.81    31121.36   2125.49 o
   2  19   3     1380.92     1399.72    171.09 o
   3  19   3     2446.63     2779.71    480.37 o
   4  19   3     2073.26     2487.21    265.85 o
  -5  20   3     4966.94     5234.87    181.62 o
  -4  20   3     4187.49     4273.38    217.16 o
  -3  20   3     8186.13     8602.52    419.83 o
  -2  20   3     5449.35     5976.63    294.45 o
  -1  20   3     4615.83     4802.18    116.77 o
   0  20   3     3704.96     3709.63    348.76 o
   1  20   3     3423.72     3487.40    134.47 o
   2  20   3    18830.63    19715.02    687.00 o
   3  20   3       56.82      167.19    115.82 o
   4  20   3      933.71     1241.66    115.35 o
  -4  21   3      347.44      424.37     88.41 o
  -3  21   3      577.13      803.48     92.00 o
  -2  21   3      418.48      603.68     67.57 o
  -1  21   3    10444.65    10931.93    194.70 o
   0  21   3    20451.57    21893.23    723.85 o
   1  21   3     6273.12     6725.27    733.06 o
   2  21   3     5781.73     5867.75    451.42 o
   3  21   3     9371.35    10028.62    329.02 o
  -3  22   3    24143.12    25089.35    598.82 o
  -2  22   3     2255.04     2693.85    127.00 o
  -1  22   3      436.02      649.67     73.38 o
   0  22   3       65.64      165.83    121.08 o
   1  22   3      287.49      528.57     93.01 o
   2  22   3     1999.60     1929.39    165.83 o
 -10   0   4     2783.84     2700.62    136.87 o
  -8   0   4    41206.64    40198.72    471.16 o
  -6   0   4    36654.65    37823.00   1016.02 o
  -4   0   4     3417.61     3601.25     63.17 o
  -2   0   4      731.61     1109.54     25.76 o
   0   0   4    97668.92    98340.77   1397.72 o
   2   0   4    54691.39    55663.83    713.85 o
   4   0   4     4549.55     4635.66     80.95 o
   6   0   4     8173.37     8147.71    122.17 o
   8   0   4       37.12      197.41     65.80 o
 -10   1   4       18.60      107.92     53.98 o
  -9   1   4     5100.94     5730.50    163.20 o
  -8   1   4    30769.71    30311.47    464.58 o
  -7   1   4     7077.99     7582.57    167.93 o
  -6   1   4    52123.71    52628.05    815.40 o
  -5   1   4     1172.91     1340.49     27.40 o
  -4   1   4     4351.91     4405.40    107.26 o
  -3   1   4      852.23      977.81     32.29 o
  -2   1   4    26460.05    28413.53    690.70 o
  -1   1   4    11854.34    12200.46    202.80 o
   0   1   4      451.71      872.50     31.18 o
   1   1   4     8837.68     9860.72    141.40 o
   2   1   4    78199.57    79762.69    794.25 o
   3   1   4    12014.00    12167.30    219.93 o
   4   1   4    10149.77    10602.99    168.36 o
   5   1   4       73.36      207.14     43.31 o
   6   1   4     4137.04     4211.90     64.21 o
   7   1   4     1418.78     1473.92     64.03 o
   8   1   4    17214.14    15994.74    214.97 o
   9   1   4       45.89      191.40     55.84 o
 -10   2   4     5119.90     5423.61    138.43 o
  -9   2   4     7152.15     7172.12    540.91 o
  -8   2   4     6641.82     6909.96    101.17 o
  -7   2   4    11303.54    12270.36    106.47 o
  -6   2   4    14291.68    14760.03    145.95 o
  -5   2   4     3179.27     3273.54     46.68 o
  -4   2   4     3079.64     3184.93    157.58 o
  -3   2   4    21313.57    21778.09    167.37 o
  -2   2   4     8215.14     8160.24    143.23 o
  -1   2   4   156203.83   157422.00   1313.01 o
   0   2   4    62745.70    65560.79    321.22 o
   1   2   4      330.49      450.99     31.32 o
   2   2   4    39605.98    40534.86    587.06 o
   3   2   4     6060.11     6523.26    216.94 o
   4   2   4      315.81      409.62     42.21 o
   5   2   4    10598.24    10921.01    210.12 o
   6   2   4     2967.61     2918.30     86.67 o
   7   2   4      776.53      680.22     76.33 o
   8   2   4      818.26      876.27     88.18 o
   9   2   4     3900.24     3664.36    113.35 o
 -10   3   4     7830.95     7781.41    163.76 o
  -9   3   4     9889.65     9733.31    170.30 o
  -8   3   4    18655.95    19130.96    176.76 o
  -7   3   4     2600.75     2747.22     64.96 o
  -6   3   4    25047.50    26173.04    287.06 o
  -5   3   4    20916.45    21489.83    286.47 o
  -4   3   4     8778.36     8711.21     93.37 o
  -3   3   4    59417.91    61577.80    273.92 o
  -2   3   4      552.03      745.43     32.06 o
  -1   3   4      209.78      654.79     22.52 o
   0   3   4       92.63      276.27     23.18 o
   1   3   4     1730.30     2121.63    114.47 o
   2   3   4    18147.92    18296.75    562.67 o
   3   3   4    19397.60    19063.90    511.00 o
   4   3   4    15643.81    15805.21    220.81 o
   5   3   4     3342.00     3217.86     83.58 o
   6   3   4     9188.94     9096.17    121.14 o
   7   3   4    11412.65    11020.56    187.46 o
   8   3   4     5135.09     4867.30    123.51 o
   9   3   4       94.06      158.44     57.61 o
 -10   4   4     3767.79     3686.16    127.66 o
  -9   4   4     8808.93     8961.58    423.78 o
  -8   4   4     3268.22     3384.35     86.71 o
  -7   4   4     2448.38     2558.83     61.56 o
  -6   4   4     2781.36     2743.66     53.08 o
  -5   4   4    20631.11    20569.95    355.63 o
  -4   4   4     4374.41     4261.74    142.64 o
  -3   4   4    18326.15    19230.25    274.30 o
  -2   4   4   108286.20   110719.55   1152.57 o
  -1   4   4    61524.34    63501.20    449.74 o
   0   4   4    53782.82    55708.21    208.90 o
   1   4   4      271.06      464.43     16.36 o
   2   4   4    11147.22    11247.58    268.91 o
   3   4   4      409.77      499.26     30.91 o
   4   4   4    62716.95    62351.40    717.29 o
   5   4   4    26896.13    27406.09    385.33 o
   6   4   4     2022.04     2212.58     89.08 o
   7   4   4     1166.75     1150.54     74.38 o
   8   4   4     1519.35     1616.60    103.97 o
   9   4   4     1068.10      977.79     73.36 o
 -10   5   4    21046.47    20120.51    274.53 o
  -9   5   4     1912.15     1910.75     83.69 o
  -8   5   4     4499.42     4311.83     93.13 o
  -7   5   4     1223.63     1405.08     44.24 o
  -6   5   4     2740.21     2764.04     51.27 o
  -5   5   4       54.89      126.95     25.11 o
  -4   5   4   117474.86   114161.32   1556.41 o
  -3   5   4    37983.37    38723.18    339.01 o
  -2   5   4     2872.61     3215.34    108.29 o
  -1   5   4    35927.35    37274.54    286.59 o
   0   5   4     4385.76     4567.17     94.38 o
   1   5   4     1942.94     2125.29     63.55 o
   2   5   4     3301.60     3311.99     99.34 o
   3   5   4    27792.71    28429.46    261.55 o
   4   5   4    15558.16    15760.62    332.81 o
   5   5   4     2928.25     3125.23    151.97 o
   6   5   4    26785.15    25790.64    856.78 o
   7   5   4     2211.98     2134.56    103.64 o
   8   5   4      275.81      267.88     72.39 o
   9   5   4      516.94      417.91     66.05 o
 -10   6   4     1071.29     1235.29     80.95 o
  -9   6   4     4801.16     4581.79    125.54 o
  -8   6   4    13028.18    13067.59    152.95 o
  -7   6   4    16339.93    16503.99    163.61 o
  -6   6   4     9667.95     9647.78     96.19 o
  -5   6   4    22945.31    22999.09    332.32 o
  -4   6   4    26518.23    27703.53    174.02 o
  -3   6   4     1013.57     1643.86    427.43 o
  -2   6   4   131734.78   131332.45    633.97 o
  -1   6   4     2663.24     2866.37    112.93 o
   0   6   4      641.57      696.32     35.03 o
   1   6   4     2347.47     2709.95    101.41 o
   2   6   4     2286.93     2295.80     77.02 o
   3   6   4    25572.44    25687.67    379.87 o
   4   6   4    46330.92    44969.33    707.35 o
   5   6   4     6881.08     7026.09    194.37 o
   6   6   4     5103.90     4647.15    107.95 o
   7   6   4     3304.90     3169.23     80.03 o
   8   6   4     1705.06     1786.97    155.30 o
   9   6   4     4034.37     4024.83    146.09 o
 -10   7   4    13800.33    13456.15    228.91 o
  -9   7   4     8463.84     8084.08    166.57 o
  -8   7   4       25.96      340.79    103.97 o
  -7   7   4     2224.56     2316.36     66.94 o
  -6   7   4     1598.28     1748.35     58.89 o
  -5   7   4    18753.16    18806.19    271.92 o
  -4   7   4    94257.48    89407.14    904.50 o
  -3   7   4     9747.22    10744.70    461.00 o
  -2   7   4     1585.18     1616.66     40.06 o
  -1   7   4    19000.26    19287.82    252.93 o
   0   7   4     6281.45     6089.43     84.10 o
   1   7   4   110412.29   107684.43    800.75 o
   2   7   4    12043.39    12761.04    301.28 o
   3   7   4     3351.12     3489.43     57.74 o
   4   7   4    18093.25    18219.71    396.64 o
   5   7   4     2428.75     2507.61     68.56 o
   6   7   4    28248.80    28153.65    527.75 o
   7   7   4     4372.50     4441.60    116.32 o
   8   7   4      188.63      254.50     54.79 o
 -10   8   4       90.33      231.30     66.93 o
  -9   8   4     4756.95     4930.44    106.52 o
  -8   8   4      466.20      538.28     58.61 o
  -7   8   4    70849.64    68553.09    871.57 o
  -6   8   4      375.96      355.68     52.19 o
  -5   8   4     5610.09     5828.14     87.16 o
  -4   8   4    23555.99    22640.87    307.45 o
  -3   8   4     1306.73     1464.72     70.40 o
  -2   8   4    21284.75    21919.97    472.55 o
  -1   8   4    70413.20    69619.10    343.60 o
   0   8   4      199.20      302.02     28.40 o
   1   8   4    20719.78    20330.05    146.14 o
   2   8   4     4909.00     5345.70     88.04 o
   3   8   4    33635.19    32898.82    771.99 o
   4   8   4     1634.46     1834.81     62.63 o
   5   8   4     1635.28     1687.10     96.82 o
   6   8   4     1237.55     1217.97     68.19 o
   7   8   4     6121.29     6029.52    279.01 o
   8   8   4      347.49      346.73     51.90 o
 -10   9   4       11.58       18.56     72.52 o
  -9   9   4    17436.12    17965.61    526.95 o
  -8   9   4      453.40      712.11    154.20 o
  -7   9   4      400.23      390.82     50.15 o
  -6   9   4     2483.48     2483.07    137.33 o
  -5   9   4    56504.50    53257.86    703.96 o
  -4   9   4     3623.61     3644.32    110.55 o
  -3   9   4       73.26      192.37     45.96 o
  -2   9   4      495.58      706.79     42.51 o
  -1   9   4    21081.30    20307.55    354.82 o
   0   9   4     3381.63     3526.57    106.22 o
   1   9   4   182991.92   179313.08    690.31 o
   2   9   4     4255.95     4358.99    111.93 o
   3   9   4     1474.06     1692.85     61.26 o
   4   9   4     1259.21     1340.08    101.20 o
   5   9   4       49.05      126.91     40.58 o
   6   9   4     2575.32     2722.19     96.30 o
   7   9   4    11669.75    11157.43    368.51 o
   8   9   4     3606.77     3713.52    100.59 o
  -9  10   4     6427.22     6341.86    434.31 o
  -8  10   4     4115.22     4273.68    117.64 o
  -7  10   4    48999.30    46645.58    603.51 o
  -6  10   4    11269.70    11275.24    264.67 o
  -5  10   4     2167.86     2072.64     67.98 o
  -4  10   4      880.34      946.81     57.61 o
  -3  10   4     1607.23     1441.03     64.03 o
  -2  10   4     3780.21     3837.26    102.26 o
  -1  10   4    15293.20    14837.76    145.21 o
   0  10   4     4843.32     4918.07    115.67 o
   1  10   4    17318.98    17347.15    260.32 o
   2  10   4     4599.88     4543.14    115.74 o
   3  10   4    17567.23    17641.85    493.53 o
   4  10   4    19243.15    18950.34    530.16 o
   5  10   4     1747.99     1723.74     68.37 o
   6  10   4     1911.92     1976.46    108.64 o
   7  10   4    12995.42    12862.07    336.92 o
   8  10   4        8.79      386.93    123.71 o
  -9  11   4     3675.03     3908.38    309.28 o
  -8  11   4      604.88      713.80     59.14 o
  -7  11   4       51.20      168.88     47.11 o
  -6  11   4    16081.98    15640.04    367.38 o
  -5  11   4    19791.38    19337.38    556.19 o
  -4  11   4    51144.64    49338.70   1887.28 o
  -3  11   4    10943.03    10617.95    375.09 o
  -2  11   4     9214.86     8720.57    109.78 o
  -1  11   4    33479.39    31682.86    794.57 o
   0  11   4    11701.81    11499.62    168.23 o
   1  11   4    40068.06    41420.62    971.28 o
   2  11   4    22444.43    23271.56   1309.51 o
   3  11   4     2526.58     3031.26    139.51 o
   4  11   4      718.91      878.64     84.23 o
   5  11   4      554.68      665.37    100.02 o
   6  11   4     7003.31     6959.78    256.16 o
   7  11   4      204.13      290.83    153.98 o
   8  11   4     8506.11     8576.42    371.14 o
  -9  12   4     4308.05     4679.18    335.60 o
  -8  12   4     5366.69     5463.33    157.33 o
  -7  12   4     9355.07     9084.43    235.58 o
  -6  12   4    13551.47    13558.86    702.79 o
  -5  12   4    10547.13    10047.05    401.41 o
  -4  12   4      983.62     1112.98     66.93 o
  -3  12   4    30208.11    28154.15    494.85 o
  -2  12   4    19630.03    18823.80    646.72 o
  -1  12   4      928.26     1055.09     48.99 o
   0  12   4    11705.31    11079.97    130.96 o
   1  12   4     2160.28     2272.83    253.42 o
   2  12   4     2931.30     3160.15    109.31 o
   3  12   4     5287.71     5289.75    254.01 o
   4  12   4    16332.58    16103.83    247.59 o
   5  12   4    27382.70    25980.44    792.70 o
   6  12   4     3199.53     3284.16    116.45 o
   7  12   4    10978.31    10930.86    304.02 o
  -9  13   4      997.54     1069.19    131.61 o
  -8  13   4     2162.85     2201.90    110.14 o
  -7  13   4      600.44      715.36     79.63 o
  -6  13   4      593.76      656.16     73.82 o
  -5  13   4       80.62      297.61    100.02 o
  -4  13   4    12751.86    11771.21    305.33 o
  -3  13   4    45146.69    40415.04    481.69 o
  -2  13   4       21.92      165.11     39.47 o
  -1  13   4    44606.77    40033.49    266.39 o
   0  13   4    10438.55     9638.55    261.31 o
   1  13   4      529.06      634.99     52.26 o
   2  13   4    14588.20    15218.21    232.65 o
   3  13   4    13271.25    12708.88    214.24 o
   4  13   4     1647.28     1859.06    100.04 o
   5  13   4     2202.16     2180.75    110.17 o
   6  13   4     3093.67     3209.22    317.51 o
   7  13   4    11732.95    11502.60    490.90 o
  -8  14   4      514.56      626.51    168.46 o
  -7  14   4        3.43       79.64     71.45 o
  -6  14   4      339.82      364.29     71.45 o
  -5  14   4    19434.22    19219.29    881.78 o
  -4  14   4       36.71      166.98     51.16 o
  -3  14   4    35650.88    32626.12    926.53 o
  -2  14   4     2560.31     2402.62     90.69 o
  -1  14   4    16679.12    15001.36    233.15 o
   0  14   4      828.75      846.53    101.50 o
   1  14   4      594.60      652.94    110.55 o
   2  14   4     1091.95     1031.44     80.94 o
   3  14   4     1761.96     1724.60     95.45 o
   4  14   4      131.27      170.75    131.61 o
   5  14   4    36226.63    36660.45   1371.37 o
   6  14   4      131.99      291.71    192.15 o
   7  14   4     7563.53     7796.53    289.54 o
  -8  15   4      477.75      768.71    144.77 o
  -7  15   4      473.08      718.02     87.26 o
  -6  15   4     2284.93     2465.90    198.73 o
  -5  15   4      778.44      718.48     86.86 o
  -4  15   4     1746.36     1620.75    157.93 o
  -3  15   4    43949.36    37930.30   1562.20 o
  -2  15   4      467.28      652.53    176.36 o
  -1  15   4    33818.63    30730.26    967.11 o
   0  15   4     7555.56     6569.07    217.56 o
   1  15   4      974.95      997.19     80.28 o
   2  15   4     7098.51     7448.17    479.06 o
   3  15   4    16592.72    16701.28   1859.64 o
   4  15   4      411.16      642.25    121.08 o
   5  15   4     2942.73     3693.07    597.51 o
   6  15   4      169.12      304.47     90.97 o
  -7  16   4      373.07      347.57    113.18 o
  -6  16   4     6917.01     6545.14    472.48 o
  -5  16   4    15703.84    15772.06   1387.16 o
  -4  16   4      157.32      260.77     81.32 o
  -3  16   4    17430.24    15487.36    225.12 o
  -2  16   4      985.86     1045.74     79.67 o
  -1  16   4     2911.69     2653.71    172.58 o
   0  16   4     7766.66     7521.81    534.57 o
   1  16   4      226.89      588.29    128.98 o
   2  16   4     4188.08     4254.33    339.55 o
   3  16   4       60.52      149.93     72.10 o
   4  16   4     5772.18     5644.08    523.80 o
   5  16   4    22631.29    23671.80   2640.08 o
   6  16   4      879.73      958.81    125.03 o
  -7  17   4      267.71      482.60     88.54 o
  -6  17   4    18448.72    19063.89   2450.56 o
  -5  17   4     1050.24     1043.40     86.17 o
  -4  17   4     9125.89     9306.19    509.33 o
  -3  17   4    15704.56    14139.09   1068.67 o
  -2  17   4     5032.77     4806.60    382.98 o
  -1  17   4     6279.37     5776.91    124.88 o
   0  17   4     7962.40     7967.39    278.51 o
   1  17   4    14858.44    14565.03   1129.21 o
   2  17   4    20200.26    20938.09   1592.47 o
   3  17   4     6710.48     6879.76    948.90 o
   4  17   4     2240.63     2504.53    431.68 o
   5  17   4      748.58     1138.25    292.17 o
  -6  18   4     9286.50     9474.17   1145.00 o
  -5  18   4     4194.22     4566.26    322.44 o
  -4  18   4     5314.59     5062.90    635.67 o
  -3  18   4      180.84      331.30     73.70 o
  -2  18   4      531.27      580.12    114.50 o
  -1  18   4     2846.33     3157.56    118.86 o
   0  18   4    16938.60    16281.51    592.77 o
   1  18   4     1623.34     1616.02    106.60 o
   2  18   4     8368.61     9140.11    313.23 o
   3  18   4     3309.77     3645.18    284.28 o
   4  18   4     5204.32     5682.96    765.97 o
   5  18   4     1576.25     1856.58    282.96 o
  -5  19   4    10116.56    11330.98    461.95 o
  -4  19   4      732.06      964.34     84.30 o
  -3  19   4       34.30       89.74     75.75 o
  -2  19   4     2697.04     2929.26    118.89 o
  -1  19   4     2043.50     2151.80    171.09 o
   0  19   4     3137.47     3416.47    247.43 o
   1  19   4    30064.65    31413.51    369.49 o
   2  19   4    11141.99    11699.01    604.09 o
   3  19   4      783.82      904.63     94.87 o
   4  19   4     1489.89     1688.04    121.64 o
  -5  20   4     1539.74     1731.20    111.49 o
  -4  20   4     8327.05     8214.98    776.49 o
  -3  20   4     1750.60     1879.88    115.28 o
  -2  20   4     4144.40     4091.73    109.98 o
  -1  20   4    12898.87    13086.49    225.45 o
   0  20   4    14145.13    14490.12    910.74 o
   1  20   4     2405.97     2409.88    120.59 o
   2  20   4     4003.96     4180.17    306.65 o
   3  20   4    10348.53    10904.31    447.47 o
  -4  21   4    13963.84    14888.89    902.84 o
  -3  21   4      239.61      353.97     81.54 o
  -2  21   4     1514.11     1711.58    105.63 o
  -1  21   4      164.87      318.05     80.94 o
   0  21   4     1519.23     2029.41    171.09 o
   1  21   4    14418.34    16398.12    605.40 o
   2  21   4       15.83      159.41     84.55 o
  -3  22   4     1365.98     1576.68    139.51 o
  -2  22   4    24597.18    26528.58    778.95 o
  -1  22   4     2200.46     2511.88    124.04 o
   0  22   4     3114.90     3445.53    207.94 o
   1  22   4      308.45      520.67     93.98 o
 -11   0   5      281.43      113.18     97.39 o
  -9   0   5     6706.62     7077.94    200.05 o
  -7   0   5    53509.45    55199.88    609.35 o
  -5   0   5    44436.69    46287.75    283.83 o
  -3   0   5     9122.57     9854.90     90.44 o
  -1   0   5    38383.80    40575.88    654.10 o
   1   0   5   171427.14   168511.72   1016.40 o
   3   0   5    36385.52    35494.61   2073.51 o
   5   0   5       33.15      122.57     34.09 o
   7   0   5    19823.12    19572.92    321.13 o
   9   0   5      948.92      876.52     94.76 o
 -11   1   5      633.56      905.37    172.41 o
 -10   1   5     3328.50     3301.29    108.77 o
  -9   1   5     8234.93     8515.79    156.34 o
  -8   1   5     3309.08     3522.33    167.62 o
  -7   1   5    43524.57    44909.64    390.94 o
  -6   1   5        5.11      182.95     23.76 o
  -5   1   5    76390.85    79770.61    489.83 o
  -4   1   5     2195.09     2259.40     35.49 o
  -3   1   5     2354.71     2690.99     33.07 o
  -2   1   5     7139.58     7764.31    150.58 o
  -1   1   5    60702.57    61293.16    379.92 o
   0   1   5     5186.10     5569.98     60.89 o
   1   1   5    40354.69    42199.99    230.76 o
   2   1   5     2975.68     3235.18     87.14 o
   3   1   5    32619.41    31774.08    929.21 o
   4   1   5     4524.04     4835.86    230.39 o
   5   1   5     3295.15     3440.30     55.90 o
   6   1   5     1727.15     1847.14     45.39 o
   7   1   5     5445.19     5158.93    113.54 o
   8   1   5     1667.58     1626.44     73.50 o
   9   1   5    14022.30    12906.15    212.18 o
 -10   2   5     5848.85     5677.93    213.21 o
  -9   2   5     6294.00     6333.45    134.93 o
  -8   2   5     4701.73     4708.33     84.76 o
  -7   2   5    22107.05    22720.86    305.08 o
  -6   2   5    21349.31    21730.62    407.41 o
  -5   2   5     8763.25     9263.47    135.25 o
  -4   2   5    24241.68    24895.15    402.70 o
  -3   2   5      150.48      359.61     49.01 o
  -2   2   5    32426.37    33050.54    389.04 o
  -1   2   5     2969.00     3461.76     83.58 o
   0   2   5    48626.79    49777.15    420.63 o
   1   2   5    46650.28    48137.14    213.50 o
   2   2   5    11256.00    11654.46    167.76 o
   3   2   5    35253.45    33984.97   1190.82 o
   4   2   5     1345.95     1607.45     80.31 o
   5   2   5      463.27      519.84     28.77 o
   6   2   5    27250.31    26817.56    221.36 o
   7   2   5    12575.79    11607.94    154.48 o
   8   2   5      805.13      708.30    113.18 o
   9   2   5      536.16      505.61     89.49 o
 -10   3   5     8908.28     9005.09    176.79 o
  -9   3   5     1111.82     1129.42     69.78 o
  -8   3   5     8073.86     7865.46    138.24 o
  -7   3   5    11888.78    12413.32    123.84 o
  -6   3   5     6464.15     6708.80    150.07 o
  -5   3   5    28642.39    29298.45    177.16 o
  -4   3   5    30287.96    31916.84    331.68 o
  -3   3   5    33725.92    34954.59    306.22 o
  -2   3   5   113357.22   113525.05   1500.40 o
  -1   3   5   100870.57   106118.23    596.36 o
   0   3   5     3349.52     3648.60     90.04 o
   1   3   5     4288.25     4475.18     58.65 o
   2   3   5     8762.71     9106.15    126.73 o
   3   3   5        6.79       86.51     22.37 o
   4   3   5    11922.85    12060.18    306.98 o
   5   3   5     1793.25     1825.92     46.87 o
   6   3   5     5182.88     4900.07     86.60 o
   7   3   5     8392.87     8290.12    223.05 o
   8   3   5     5247.67     4648.24    121.82 o
   9   3   5     6655.77     6063.58    145.14 o
 -10   4   5     4673.63     4645.81    186.89 o
  -9   4   5    11590.31    11562.16    187.96 o
  -8   4   5     5935.72     5888.06     97.54 o
  -7   4   5       36.10      182.22     71.43 o
  -6   4   5     5985.00     6424.48    169.83 o
  -5   4   5    51270.03    53084.47    403.55 o
  -4   4   5    46053.63    45877.54    228.45 o
  -3   4   5     1583.47     1639.79     45.59 o
  -2   4   5    54181.46    55121.13    240.86 o
  -1   4   5    42455.75    44363.14    776.21 o
   0   4   5    24662.81    26218.70    176.05 o
   1   4   5     3084.86     3363.50     72.08 o
   2   4   5     6341.44     6415.80     67.27 o
   3   4   5     9323.60     9643.25    114.74 o
   4   4   5      130.28      294.38     43.69 o
   5   4   5    39252.43    38816.70    348.01 o
   6   4   5    24522.96    23498.90    195.99 o
   7   4   5       23.76      107.01     43.64 o
   8   4   5     1873.78     1677.87    159.25 o
 -10   5   5     9494.19     9806.78    747.54 o
  -9   5   5    19675.20    19546.75    232.69 o
  -8   5   5     2647.12     2698.83     70.37 o
  -7   5   5      924.38     1083.13     61.92 o
  -6   5   5     2212.80     2280.16     54.10 o
  -5   5   5     4472.57     4462.64     68.25 o
  -4   5   5     1948.54     2003.99     46.08 o
  -3   5   5   116880.70   114297.93    846.09 o
  -2   5   5    41768.79    43747.23    665.16 o
  -1   5   5    13939.68    14676.62    131.63 o
   0   5   5    10389.09    10520.08    150.83 o
   1   5   5     1361.81     1543.24     75.62 o
   2   5   5       27.74      406.03    134.71 o
   3   5   5    32755.66    33656.09    566.47 o
   4   5   5    30039.27    29757.21    484.78 o
   5   5   5     2410.66     2514.11     62.19 o
   6   5   5     2296.88     2273.28     70.32 o
   7   5   5    11102.60    10660.10    142.83 o
   8   5   5      175.94      211.44     56.74 o
 -10   6   5      158.83      282.49     67.00 o
  -9   6   5    10121.76    10459.95    202.34 o
  -8   6   5     3487.20     3454.27    150.96 o
  -7   6   5     3057.69     2998.38     72.46 o
  -6   6   5    17263.82    17480.35    222.73 o
  -5   6   5    62165.99    59893.11    478.43 o
  -4   6   5    33878.80    33988.06    274.54 o
  -3   6   5     1472.73     1745.44    137.18 o
  -2   6   5    13447.18    13836.49    316.20 o
  -1   6   5    86286.71    87399.77   2035.99 o
   0   6   5    14262.06    14500.33    233.36 o
   1   6   5     2530.55     2779.49    137.88 o
   2   6   5      874.32     1015.07     56.83 o
   3   6   5    10379.68    10567.01    340.82 o
   4   6   5     4357.49     4545.04    147.79 o
   5   6   5    40134.41    40306.50    498.80 o
   6   6   5      968.72     1084.25     65.06 o
   7   6   5      537.45      668.49     55.82 o
   8   6   5     3931.50     3749.72    116.32 o
 -10   7   5      729.74      908.34     75.23 o
  -9   7   5    23715.96    24536.27    280.20 o
  -8   7   5    14667.56    15196.85    503.48 o
  -7   7   5     1220.33     1221.88     54.89 o
  -6   7   5     2773.34     2861.06     66.35 o
  -5   7   5     3811.01     4016.23     91.31 o
  -4   7   5     9040.80     8926.27     99.61 o
  -3   7   5    78559.02    80453.23   2661.07 o
  -2   7   5      272.70      347.39     30.39 o
  -1   7   5       17.82      216.55     47.60 o
   0   7   5     6211.41     6704.13    119.13 o
   1   7   5     4324.79     4726.34    208.21 o
   2   7   5    38731.76    37304.82    373.46 o
   3   7   5    35209.52    34522.36    375.74 o
   4   7   5     5008.90     5023.58     93.48 o
   5   7   5     6486.70     6091.13    152.06 o
   6   7   5      720.30      861.38     62.33 o
   7   7   5     4315.09     4211.84    107.41 o
   8   7   5     6775.53     6732.95    224.63 o
 -10   8   5     2123.34     2186.70    102.37 o
  -9   8   5     4202.46     4386.13    102.77 o
  -8   8   5     1224.66     1336.39     70.73 o
  -7   8   5      306.74      684.70    241.42 o
  -6   8   5    53498.05    52805.51    392.42 o
  -5   8   5     8160.00     7990.93    102.78 o
  -4   8   5    15880.72    15230.85    164.71 o
  -3   8   5      702.43      809.46     58.61 o
  -2   8   5     3264.26     3540.61     80.11 o
  -1   8   5    16773.28    16252.78    136.10 o
   0   8   5   124430.20   123780.12    526.96 o
   1   8   5     3409.02     3556.22    107.36 o
   2   8   5      266.14      533.50     56.48 o
   3   8   5    15611.81    15452.97    250.16 o
   4   8   5    10982.74    10931.08    117.02 o
   5   8   5     9595.56     9450.60    132.62 o
   6   8   5      533.05      513.84     55.47 o
   7   8   5       21.91       67.43     55.74 o
   8   8   5     4672.20     4404.18    149.02 o
 -10   9   5       39.55      131.93     69.63 o
  -9   9   5      134.36      115.30     50.45 o
  -8   9   5    42393.48    41150.06    677.13 o
  -7   9   5     3519.82     3684.30     97.23 o
  -6   9   5     4652.38     4528.12    109.04 o
  -5   9   5      570.58      969.76    306.75 o
  -4   9   5    29436.87    29070.15    354.03 o
  -3   9   5     4181.45     4392.56    159.58 o
  -2   9   5    32787.40    32228.30    785.40 o
  -1   9   5     4617.54     4759.48     72.79 o
   0   9   5    30348.28    30748.41    225.95 o
   1   9   5     3896.68     3993.30     94.24 o
   2   9   5    91240.78    91595.76    860.73 o
   3   9   5      619.90      802.62     51.84 o
   4   9   5      914.59     1012.14     69.19 o
   5   9   5      914.95     1013.55     56.08 o
   6   9   5     2348.85     2280.73    334.29 o
   7   9   5      176.61      105.78     92.13 o
   8   9   5    13818.29    13553.31    229.81 o
  -9  10   5      239.75      384.24     72.52 o
  -8  10   5     1859.62     1819.74     76.50 o
  -7  10   5     9318.19     8927.20    143.66 o
  -6  10   5    53143.00    51318.23    576.34 o
  -5  10   5     7014.71     6696.83    125.62 o
  -4  10   5     7779.44     7448.70    194.78 o
  -3  10   5     1110.58     1190.60     61.08 o
  -2  10   5     6857.65     6766.29     97.65 o
  -1  10   5     1163.95     1353.28     49.55 o
   0  10   5    43062.91    42590.89    630.45 o
   1  10   5    18829.50    18943.33    339.48 o
   2  10   5      590.45      942.79     72.05 o
   3  10   5    14020.51    13668.02    206.67 o
   4  10   5    12694.69    12473.59    242.66 o
   5  10   5     1481.52     1602.81     99.84 o
   6  10   5       12.98        1.98     56.20 o
   7  10   5     2253.87     2289.23    132.93 o
   8  10   5     7373.42     7289.81    142.74 o
  -9  11   5     6319.49     6228.20    610.67 o
  -8  11   5    22871.17    23108.88    434.51 o
  -7  11   5     4614.96     4563.25    151.78 o
  -6  11   5     1522.81     1542.84     82.85 o
  -5  11   5     4090.40     4195.53    264.53 o
  -4  11   5     5729.99     5395.53    157.93 o
  -3  11   5    29603.33    29139.62    267.71 o
  -2  11   5       36.43      180.97     69.33 o
  -1  11   5     7681.31     7465.50    100.27 o
   0  11   5    26560.53    26726.12    241.59 o
   1  11   5     9764.54    10358.97    284.46 o
   2  11   5    47840.75    46617.91    398.56 o
   3  11   5    27775.57    27422.16    517.22 o
   4  11   5     5851.87     5608.62    110.96 o
   5  11   5      174.35      488.74    135.05 o
   6  11   5     9837.27     9321.31    734.38 o
   7  11   5     1111.69      990.53     81.83 o
  -9  12   5      146.69      214.17     73.50 o
  -8  12   5     4587.19     4492.13    242.82 o
  -7  12   5     8426.23     8628.47    184.01 o
  -6  12   5    10907.13    11101.31    610.67 o
  -5  12   5    10914.34    10138.73    201.36 o
  -4  12   5    21538.08    20654.61    943.64 o
  -3  12   5       12.01       87.84     97.39 o
  -2  12   5    14373.03    14003.71    180.03 o
  -1  12   5    10874.95    10607.28    368.63 o
   0  12   5     2708.30     2680.27     72.42 o
   1  12   5    14599.36    14704.43    212.45 o
   2  12   5      328.78      434.01     65.65 o
   3  12   5     2421.91     2672.16    107.45 o
   4  12   5      115.32      176.29     67.00 o
   5  12   5     7474.80     7170.72    134.33 o
   6  12   5     7340.00     7151.81    165.15 o
   7  12   5     2441.87     2211.22    110.93 o
  -9  13   5     6874.53     7005.25    622.51 o
  -8  13   5      589.20      699.34     77.72 o
  -7  13   5     3819.58     3918.15    130.28 o
  -6  13   5     1714.42     1859.93    100.02 o
  -5  13   5      482.94      520.77     59.47 o
  -4  13   5     6986.38     6703.35    134.93 o
  -3  13   5    14379.88    13017.75    300.07 o
  -2  13   5    42144.09    40670.75    717.40 o
  -1  13   5      639.25      686.67     73.75 o
   0  13   5    32067.89    31213.97    551.19 o
   1  13   5     3408.49     3411.11    238.21 o
   2  13   5     5441.63     5903.01    787.02 o
   3  13   5    15256.36    15291.94   1210.80 o
   4  13   5    30687.52    31766.78   2001.78 o
   5  13   5     1492.48     1688.16    108.58 o
   6  13   5    12089.71    12493.87    394.83 o
   7  13   5     1828.73     1992.97    105.31 o
  -8  14   5     7135.03     7701.47    315.86 o
  -7  14   5      470.89      520.30     74.97 o
  -6  14   5      460.93      645.96     75.02 o
  -5  14   5     2313.76     2230.76     89.11 o
  -4  14   5    18039.87    16442.82    215.84 o
  -3  14   5       26.89      257.55    148.72 o
  -2  14   5    36904.04    35062.87    865.99 o
  -1  14   5     5579.94     5264.01     98.33 o
   0  14   5     8577.38     8738.87    147.04 o
   1  14   5      125.81      199.91     98.71 o
   2  14   5      708.21      687.58    110.55 o
   3  14   5     2391.98     2271.45    265.85 o
   4  14   5      662.70      852.90     97.39 o
   5  14   5      889.23      877.29    132.93 o
   6  14   5     9724.60     9851.67    442.21 o
  -8  15   5       99.40      291.37    147.40 o
  -7  15   5     3623.22     3764.41    206.63 o
  -6  15   5     2440.19     2609.48    261.90 o
  -5  15   5       93.63      150.24    159.25 o
  -4  15   5    10511.46     9900.81    175.88 o
  -3  15   5      149.86      294.10    153.98 o
  -2  15   5    37177.05    33808.51    329.23 o
  -1  15   5      272.78      365.60     46.01 o
   0  15   5    22879.37    22152.33    558.40 o
   1  15   5     3017.58     2997.88    155.30 o
   2  15   5      346.14      356.97     82.91 o
   3  15   5     4109.15     4156.46    318.49 o
   4  15   5    31413.85    32181.34   3228.37 o
   5  15   5        7.19       80.16     80.88 o
   6  15   5     8180.60     8895.95    536.97 o
  -7  16   5     5827.97     6246.80    650.15 o
  -6  16   5      109.56      211.48     69.56 o
  -5  16   5      930.46     1054.51    210.57 o
  -4  16   5    22480.23    20145.09    258.69 o
  -3  16   5      937.15      933.49     72.52 o
  -2  16   5    18535.90    17259.07    247.42 o
  -1  16   5      393.80      577.21     88.28 o
   0  16   5       47.19      103.82     47.37 o
   1  16   5     9630.79     9925.54   1296.35 o
   2  16   5     2395.22     2579.50    176.36 o
   3  16   5    11874.69    12498.67    996.28 o
   4  16   5     1687.37     2112.58    275.06 o
   5  16   5      293.80      654.79     97.38 o
   6  16   5    10485.28    11650.05    365.87 o
  -7  17   5     7107.94     7306.57    746.22 o
  -6  17   5     1410.00     1261.94    250.06 o
  -5  17   5    12693.99    12683.70    963.38 o
  -4  17   5     1087.48     1063.92     79.45 o
  -3  17   5     3921.11     3537.49    121.39 o
  -2  17   5     2020.49     1720.47    319.81 o
  -1  17   5     7014.83     6939.88    581.71 o
   0  17   5     7773.60     7521.39    321.13 o
   1  17   5     8011.22     7643.70    186.89 o
   2  17   5     6106.90     5818.89    606.72 o
   3  17   5    10504.32    11076.40   1205.54 o
   4  17   5     8330.36     8196.88    642.25 o
   5  17   5       92.84      492.90     97.39 o
  -6  18   5     4511.50     4486.12    871.25 o
  -5  18   5     2423.19     2464.57    336.92 o
  -4  18   5     8156.29     7476.56    175.30 o
  -3  18   5      737.25      898.75     80.88 o
  -2  18   5     5029.12     4625.16    409.30 o
  -1  18   5     1810.21     1707.08     90.44 o
   0  18   5     7312.52     7470.65    898.89 o
   1  18   5    17875.27    18028.14    966.01 o
   2  18   5     2297.25     2301.41    121.08 o
   3  18   5    12499.78    13419.60   1509.56 o
   4  18   5     1522.45     1688.57    114.18 o
  -5  19   5    10981.12    11518.21   1221.33 o
  -4  19   5     4875.33     5111.90    310.60 o
  -3  19   5      605.48      655.62     81.56 o
  -2  19   5     4886.57     5119.37    144.60 o
  -1  19   5     4021.71     4298.70    519.86 o
   0  19   5     1011.98     1050.34    178.99 o
   1  19   5     4339.58     4506.45    151.48 o
   2  19   5    13288.80    13929.24   1183.17 o
   3  19   5     1804.62     2135.48    365.87 o
   4  19   5      599.74      565.92    155.30 o
  -5  20   5      317.03      497.48    121.08 o
  -4  20   5     1981.77     2002.68    107.76 o
  -3  20   5      344.74      355.34    113.18 o
  -2  20   5       10.53      235.02     82.12 o
  -1  20   5      195.98      286.91    123.71 o
   0  20   5    17650.63    19243.90    436.94 o
   1  20   5    12893.60    12740.05    244.32 o
   2  20   5        8.26      132.28    113.18 o
   3  20   5     4164.08     4495.77    226.37 o
  -4  21   5     3099.79     3003.32    176.36 o
  -3  21   5    10744.31    10892.96    184.00 o
  -2  21   5      439.31      552.17     86.94 o
  -1  21   5     6542.08     6601.52    257.95 o
   0  21   5      329.77      307.97    139.51 o
   1  21   5      134.48      152.51     93.01 o
   2  21   5     8947.07     9375.84    302.70 o
  -2  22   5       11.37      238.32     69.24 o
  -1  22   5    13477.90    13655.77    357.98 o
   0  22   5     3700.89     4277.30    234.26 o
 -10   0   6      204.28      123.71     81.60 o
  -8   0   6    32794.83    34672.59    475.11 o
  -6   0   6   103833.77   105617.63   3120.45 o
  -4   0   6      437.60      728.72     92.13 o
  -2   0   6     2627.36     3074.33     55.74 o
   0   0   6    37980.78    38031.20    363.23 o
   2   0   6   176224.59   178455.22   1619.52 o
   4   0   6    21876.92    21996.47    352.71 o
   6   0   6     3208.56     3265.02     85.56 o
   8   0   6    14689.37    14190.10    289.54 o
 -11   1   6      211.21      235.45     71.64 o
 -10   1   6      939.74      976.93     69.78 o
  -9   1   6     9141.04     9110.26    160.07 o
  -8   1   6    18759.42    18904.71    146.38 o
  -7   1   6     3706.28     3913.31     61.80 o
  -6   1   6    23258.46    24317.27    184.22 o
  -5   1   6      636.12      829.51     34.09 o
  -4   1   6    56765.47    59742.43    346.87 o
  -3   1   6    25856.46    27370.28    224.61 o
  -2   1   6       67.26      282.10     48.38 o
  -1   1   6    18624.02    19398.79    249.73 o
   0   1   6    61258.57    62357.36    205.42 o
   1   1   6     3568.78     3846.63     73.48 o
   2   1   6   128907.16   130534.88    722.51 o
   3   1   6     2472.85     2620.18    107.57 o
   4   1   6     3607.73     3712.35     70.67 o
   5   1   6     4729.30     4880.53     67.73 o
   6   1   6     3394.62     3342.00     74.84 o
   7   1   6     2016.37     1916.16    138.19 o
   8   1   6     1416.22     1249.37     89.49 o
 -10   2   6     2965.06     2882.61    103.29 o
  -9   2   6     5934.81     6276.07    135.72 o
  -8   2   6    16671.50    17030.16    226.07 o
  -7   2   6     5458.54     5596.74    105.62 o
  -6   2   6    78346.16    82690.19    324.71 o
  -5   2   6    23112.43    23611.36    153.68 o
  -4   2   6       76.17      194.02     26.21 o
  -3   2   6    31363.22    32921.35    477.28 o
  -2   2   6     3433.39     3577.79     49.01 o
  -1   2   6    41305.41    42440.21    457.43 o
   0   2   6     1511.95     1906.47     61.67 o
   1   2   6     9835.80    10416.30    184.44 o
   2   2   6    43764.30    44982.75    238.08 o
   3   2   6     8620.22     8989.02    210.83 o
   4   2   6    19190.48    19776.64    284.18 o
   5   2   6     8874.18     8758.73    190.72 o
   6   2   6     3719.26     3700.37     88.90 o
   7   2   6     8803.12     8404.03    218.88 o
   8   2   6    10612.89     9600.48    172.10 o
 -10   3   6     5748.04     5873.08    152.67 o
  -9   3   6    25793.05    26190.57    409.39 o
  -8   3   6       55.30      163.59     60.27 o
  -7   3   6     2919.84     2912.47     68.39 o
  -6   3   6      317.03      487.36     28.56 o
  -5   3   6      763.06      953.44     34.36 o
  -4   3   6    14645.19    15366.56    191.06 o
  -3   3   6    69475.95    70637.76    756.94 o
  -2   3   6    46559.23    48256.96    683.05 o
  -1   3   6   115331.36   116259.97    382.03 o
   0   3   6    61687.06    63900.21    420.58 o
   1   3   6    14392.02    15137.19    142.88 o
   2   3   6    12723.08    12589.79    118.18 o
   3   3   6     7515.42     7310.73    319.14 o
   4   3   6     9662.42     9518.52    166.41 o
   5   3   6    23637.95    24121.00    309.26 o
   6   3   6      426.68      453.71     39.45 o
   7   3   6     5465.13     5306.24     98.22 o
   8   3   6     1638.35     1625.14    171.09 o
 -10   4   6    18279.96    18148.62    255.91 o
  -9   4   6     2662.22     2735.70     88.52 o
  -8   4   6    10286.77    10366.89    162.85 o
  -7   4   6     8747.03     9074.14     95.52 o
  -6   4   6     5370.62     5476.98     82.99 o
  -5   4   6    19656.62    19785.23    161.72 o
  -4   4   6    57360.64    59258.20    495.75 o
  -3   4   6    30148.80    29954.64    383.50 o
  -2   4   6     1105.60     1524.78    185.06 o
  -1   4   6    27471.59    27872.26    269.75 o
   0   4   6     5312.88     5448.75     97.26 o
   1   4   6     4764.16     4913.03     56.19 o
   2   4   6       95.94      407.12    100.82 o
   3   4   6    10655.34    10003.33    324.83 o
   4   4   6     8459.79     8621.87    101.62 o
   5   4   6    21097.36    20952.52    298.62 o
   6   4   6    18877.32    18757.18    258.15 o
   7   4   6     9226.11     9013.88    130.68 o
   8   4   6     1451.98     1320.58     77.09 o
 -10   5   6    12451.64    12684.00    594.87 o
  -9   5   6    15456.47    15939.23    197.59 o
  -8   5   6    10468.63    10755.02    159.47 o
  -7   5   6     1178.49     1301.44     39.33 o
  -6   5   6     1755.93     1818.07     51.06 o
  -5   5   6    16318.39    16517.49    136.24 o
  -4   5   6      858.77     1118.21    132.04 o
  -3   5   6    14458.83    14548.28    133.44 o
  -2   5   6   129827.05   129413.64   1380.33 o
  -1   5   6    16214.94    17292.65    217.95 o
   0   5   6     7809.24     8003.12     71.70 o
   1   5   6     3501.34     3624.33     71.35 o
   2   5   6     1006.55     1181.85     60.79 o
   3   5   6     1933.16     2079.80     50.53 o
   4   5   6    39906.20    38954.94    771.64 o
   5   5   6    23429.56    23763.81    701.79 o
   6   5   6     1089.71     1221.86    132.27 o
   7   5   6     1780.56     1726.38     64.79 o
   8   5   6     6060.70     5885.95    203.99 o
 -10   6   6    24474.35    24782.95    890.99 o
  -9   6   6      879.96      993.93     55.03 o
  -8   6   6     4525.94     4709.15     93.10 o
  -7   6   6      403.76      441.74     33.57 o
  -6   6   6      285.52      379.20     33.92 o
  -5   6   6     5195.33     5422.37     78.99 o
  -4   6   6    58152.69    58652.01    502.93 o
  -3   6   6      175.89      309.77     34.78 o
  -2   6   6    11312.71    11722.95    266.59 o
  -1   6   6    14837.89    14602.42    116.22 o
   0   6   6    48756.14    49798.05    609.19 o
   1   6   6     4299.85     4441.93    105.65 o
   2   6   6    21701.25    21481.85    423.61 o
   3   6   6     9577.09     9256.53    177.42 o
   4   6   6     4033.82     4159.96     81.68 o
   5   6   6      893.53      854.56     45.59 o
   6   6   6    21150.85    20677.37    237.36 o
   7   6   6       59.72      192.77     44.28 o
   8   6   6       70.95       88.63     62.16 o
 -10   7   6     5505.82     5661.81    221.10 o
  -9   7   6      969.53     1108.37     58.16 o
  -8   7   6    12773.77    12672.61    153.69 o
  -7   7   6    35749.85    34442.45    591.33 o
  -6   7   6     4060.33     4056.68    125.21 o
  -5   7   6    15257.84    15036.77    287.46 o
  -4   7   6     1624.19     1598.96     59.21 o
  -3   7   6     1074.01     1258.77    125.81 o
  -2   7   6    58746.15    58472.83    726.23 o
  -1   7   6     6544.49     6805.50    130.60 o
   0   7   6      258.93      423.69     34.76 o
   1   7   6      669.86      780.98     35.55 o
   2   7   6       68.07      448.89    147.79 o
   3   7   6    31528.80    32247.00    571.44 o
   4   7   6    26699.27    25523.14    512.90 o
   5   7   6     2903.74     2830.57     86.17 o
   6   7   6     2039.27     2060.61     85.55 o
   7   7   6      389.91      526.40     50.97 o
   8   7   6     2646.32     2640.58     87.52 o
 -10   8   6     2596.65     2913.68    116.32 o
  -9   8   6    11594.69    11850.51    164.79 o
  -8   8   6     5230.53     5497.20    129.10 o
  -7   8   6     5003.53     4962.07    100.41 o
  -6   8   6      485.73      550.55     49.11 o
  -5   8   6    38021.52    37214.69    240.52 o
  -4   8   6    23547.06    22613.09    298.75 o
  -3   8   6     1728.43     1893.86     49.94 o
  -2   8   6     5043.69     5570.53     76.37 o
  -1   8   6     1712.02     1769.82     47.96 o
   0   8   6     6476.98     6615.62    126.79 o
   1   8   6    87682.33    90761.22   1599.22 o
   2   8   6       10.19       50.79     57.91 o
   3   8   6      478.28      550.54     57.49 o
   4   8   6     1159.52     1223.53     46.94 o
   5   8   6     3293.84     3414.96     99.25 o
   6   8   6    14241.20    14490.51    209.09 o
   7   8   6     3855.91     3987.32    121.70 o
   8   8   6      251.55      293.79     61.35 o
 -10   9   6        8.22       48.77     56.98 o
  -9   9   6      433.24      531.18     53.48 o
  -8   9   6      173.76      328.02     65.53 o
  -7   9   6    40748.98    38964.98    318.72 o
  -6   9   6     6699.18     6498.26    154.63 o
  -5   9   6    12046.94    11577.67    158.21 o
  -4   9   6     4018.72     4098.06     93.65 o
  -3   9   6     4822.17     5205.51    200.17 o
  -2   9   6    11649.08    11740.45    181.37 o
  -1   9   6    41780.31    42372.35    393.21 o
   0   9   6     2504.07     2546.58     93.39 o
   1   9   6     4760.09     5174.38    210.20 o
   2   9   6     7564.18     7259.22    288.22 o
   3   9   6    33660.59    31822.86    649.51 o
   4   9   6      241.22      372.80     48.16 o
   5   9   6      183.31      209.05     72.33 o
   6   9   6      755.48      884.32     66.05 o
   7   9   6     3003.30     3079.77    112.50 o
  -9  10   6     4078.42     4378.95    415.89 o
  -8  10   6     1027.86     1005.08     63.89 o
  -7  10   6     4680.65     4777.88    103.80 o
  -6  10   6     5114.25     5107.47    114.45 o
  -5  10   6    55722.82    53182.79    440.89 o
  -4  10   6     4717.48     4727.33    301.39 o
  -3  10   6     6442.37     5969.26    139.51 o
  -2  10   6      424.32      502.12     47.00 o
  -1  10   6    12337.48    12421.87    131.39 o
   0  10   6     7104.39     7126.86    155.98 o
   1  10   6    73365.40    71068.25   1146.32 o
   2  10   6     9938.45     9707.33    186.89 o
   3  10   6     1676.30     1781.52    127.66 o
   4  10   6     3153.25     3209.40     98.83 o
   5  10   6     6381.59     6098.82    279.20 o
   6  10   6       25.00      161.74     62.16 o
   7  10   6     2656.45     2667.21    190.83 o
  -9  11   6     2723.75     2637.26    110.17 o
  -8  11   6     9349.21     9318.73    184.69 o
  -7  11   6    19517.02    19254.31    212.30 o
  -6  11   6    11157.55    10698.33    168.37 o
  -5  11   6     5219.73     5273.09    122.40 o
  -4  11   6     9474.87     8891.27    227.68 o
  -3  11   6      736.27      731.40     58.78 o
  -2  11   6     1923.24     2107.42     98.25 o
  -1  11   6     2864.81     2763.07     65.06 o
   0  11   6    16002.83    16106.41    152.43 o
   1  11   6     2953.62     3322.30    268.48 o
   2  11   6    11197.11    11361.80    276.38 o
   3  11   6    22732.99    22243.45    765.97 o
   4  11   6    13005.91    12897.36    218.66 o
   5  11   6     3325.02     3394.91     95.43 o
   6  11   6      255.56      386.30     67.92 o
   7  11   6     8036.72     7634.04    448.79 o
  -9  12   6       37.37      216.75     75.36 o
  -8  12   6       38.22       86.86    193.47 o
  -7  12   6     1791.88     1899.17    211.89 o
  -6  12   6    10809.36    10152.33    242.16 o
  -5  12   6     6713.91     6581.18    133.97 o
  -4  12   6    14755.45    13922.40    189.74 o
  -3  12   6    36425.46    34352.23    302.29 o
  -2  12   6     1916.33     2022.87     59.97 o
  -1  12   6    20821.69    21300.91    182.57 o
   0  12   6    23391.78    22742.00    187.64 o
   1  12   6    27264.02    25051.48    278.90 o
   2  12   6    11060.29    11292.08    376.40 o
   3  12   6     2049.24     2115.72     98.00 o
   4  12   6      896.22     1006.48    122.40 o
   5  12   6     3489.78     3785.84    134.70 o
   6  12   6     3681.33     3541.21    125.03 o
   7  12   6     2138.87     2147.15    113.12 o
  -9  13   6     8615.81     9338.99    281.64 o
  -8  13   6     7266.21     7210.96    229.00 o
  -7  13   6     1927.01     2154.89    161.88 o
  -6  13   6     4416.31     4508.93    173.72 o
  -5  13   6    13111.50    12611.83    192.63 o
  -4  13   6     1773.09     1710.70     89.49 o
  -3  13   6    16089.18    14864.08    325.07 o
  -2  13   6    12172.17    11571.92    403.46 o
  -1  13   6    10493.23    10082.34    372.61 o
   0  13   6     1444.61     1470.46     79.63 o
   1  13   6      787.21      822.96     69.35 o
   2  13   6      844.08      940.33     73.89 o
   3  13   6     3004.49     3246.96    244.79 o
   4  13   6     7510.54     7479.00    334.29 o
   5  13   6    20134.65    20588.28    738.33 o
   6  13   6      345.16      302.70    110.55 o
  -8  14   6      686.39      853.67     93.00 o
  -7  14   6     5864.60     5982.25    286.91 o
  -6  14   6      162.27      214.15     59.87 o
  -5  14   6      121.38       79.32     57.91 o
  -4  14   6     3488.44     3153.54    104.03 o
  -3  14   6    30398.06    27683.71    284.11 o
  -2  14   6      240.15      319.84     54.32 o
  -1  14   6    50075.64    47529.64    497.02 o
   0  14   6     2719.62     2582.29     73.68 o
   1  14   6       96.25      116.87     61.32 o
   2  14   6      145.59      149.74     62.18 o
   3  14   6     7270.76     6866.29    360.61 o
   4  14   6      363.23      530.83     80.21 o
   5  14   6    10954.51    11947.46    238.51 o
   6  14   6     3287.32     3542.92    200.05 o
  -8  15   6      641.15      812.45    123.71 o
  -7  15   6       25.73       64.28     68.12 o
  -6  15   6     5421.41     5268.50    573.82 o
  -5  15   6    11158.60    10002.65    177.68 o
  -4  15   6      812.00      948.42    139.51 o
  -3  15   6    24439.83    21883.98    513.28 o
  -2  15   6    10505.67     9640.56    171.18 o
  -1  15   6     9861.01     9315.21    287.89 o
   0  15   6     3998.25     3986.32    123.06 o
   1  15   6     1560.81     1560.79     89.77 o
   2  15   6     2558.29     2628.56    112.54 o
   3  15   6       22.47      145.93     68.30 o
   4  15   6       59.05      161.30     78.42 o
   5  15   6    21425.97    22884.94   1659.59 o
  -7  16   6     1739.55     2044.49    207.94 o
  -6  16   6     7716.15     7773.79    600.14 o
  -5  16   6      857.53     1034.45    102.66 o
  -4  16   6      691.19      614.58     75.02 o
  -3  16   6    21999.04    19439.31   1017.34 o
  -2  16   6       93.61      251.42     60.66 o
  -1  16   6    25056.54    22352.98    214.36 o
   0  16   6     8427.91     7996.00    571.18 o
   1  16   6     1461.66     1482.11    144.77 o
   2  16   6     8497.74     8022.24    667.26 o
   3  16   6     5120.74     4871.46    538.28 o
   4  16   6     3328.01     3480.43    505.38 o
   5  16   6     2724.73     3240.06    321.13 o
  -7  17   6     2900.36     3155.99    223.74 o
  -6  17   6     9484.60     9116.13   1047.61 o
  -5  17   6     3337.78     2848.02    155.30 o
  -4  17   6    10609.07     9172.42    473.79 o
  -3  17   6    10715.11     9895.54    205.31 o
  -2  17   6       95.77      125.17     73.70 o
  -1  17   6        8.60      242.46     67.57 o
   0  17   6    16646.79    15484.64   1176.59 o
   1  17   6     2091.78     1896.51    368.51 o
   2  17   6    14595.64    13784.75   1087.09 o
   3  17   6      165.06      267.41     79.63 o
   4  17   6     2124.45     2402.53    446.16 o
   5  17   6     6247.24     6622.58    292.17 o
  -6  18   6    16956.47    16974.31   2746.68 o
  -5  18   6     4282.26     3965.38    138.66 o
  -4  18   6     1974.93     1819.63    186.89 o
  -3  18   6     2101.12     1916.26    205.31 o
  -2  18   6     1396.79     1506.56    111.87 o
  -1  18   6     5530.32     5607.83    677.79 o
   0  18   6     5977.68     5960.91    160.57 o
   1  18   6     5624.41     5270.14    244.79 o
   2  18   6     7472.09     6833.48    913.37 o
   3  18   6     3331.93     3051.28    365.87 o
   4  18   6     3941.55     3860.76    161.88 o
  -5  19   6     3011.61     3081.60    185.57 o
  -4  19   6    10359.39     9270.63    872.57 o
  -3  19   6      296.10      391.50    119.76 o
  -2  19   6      227.44      243.56     73.32 o
  -1  19   6     7229.37     7272.73    271.11 o
   0  19   6     6566.86     6476.10    767.28 o
   1  19   6      702.71      843.58     97.39 o
   2  19   6     9517.75     9295.77    868.62 o
   3  19   6     5626.30     6217.32    709.37 o
  -4  20   6     2623.06     2446.68    110.64 o
  -3  20   6       88.87      264.55     79.04 o
  -2  20   6     2151.37     2058.37    142.14 o
  -1  20   6       11.75      192.15    139.51 o
   0  20   6      240.51      705.43    144.77 o
   1  20   6    15957.19    16494.62   1903.07 o
   2  20   6     2536.22     2694.88    627.78 o
  -3  21   6     2279.32     2361.56    210.57 o
  -2  21   6     7799.24     7960.94   1084.46 o
  -1  21   6     2850.77     3053.33    200.05 o
   0  21   6     5666.55     6464.64    279.01 o
   1  21   6       16.13      323.76    115.82 o
  -9   0   7     6168.35     6388.31    189.52 o
  -7   0   7    27959.47    28523.42    271.12 o
  -5   0   7    93131.84    93811.59    476.42 o
  -3   0   7    36819.46    37820.63    643.08 o
  -1   0   7    21335.50    22308.86    172.16 o
   1   0   7   121362.96   120092.25   2024.06 o
   3   0   7    11713.57    12398.06    268.48 o
   5   0   7     6014.92     6243.41    110.64 o
   7   0   7      148.51      181.62     65.80 o
 -10   1   7      288.15      448.76     62.55 o
  -9   1   7     2712.51     2871.71    111.67 o
  -8   1   7     6207.96     6567.79     86.14 o
  -7   1   7    50168.75    51444.07    501.31 o
  -6   1   7     7268.13     7471.44     78.13 o
  -5   1   7     4388.79     4653.04     57.12 o
  -4   1   7     6268.73     6801.92     78.26 o
  -3   1   7    61273.77    64424.05   1312.54 o
  -2   1   7    28657.80    29442.46    176.66 o
  -1   1   7     4065.10     4128.09     59.03 o
   0   1   7     3758.65     4203.82    144.40 o
   1   1   7   101175.44   104716.85    666.07 o
   2   1   7      485.23      583.15     39.02 o
   3   1   7    63565.20    63886.80    554.00 o
   4   1   7     9715.06     9704.89    128.04 o
   5   1   7       39.75      192.68     78.80 o
   6   1   7     5200.04     5068.48     74.98 o
   7   1   7     5257.87     5083.49    194.78 o
   8   1   7      624.34      645.28     62.95 o
 -10   2   7     8707.16     9299.07    285.59 o
  -9   2   7       74.39      150.54     52.85 o
  -8   2   7     1302.82     1464.56     45.22 o
  -7   2   7    15397.03    15827.55    125.98 o
  -6   2   7     8249.92     8561.61    176.28 o
  -5   2   7    71332.34    72220.90    280.93 o
  -4   2   7    17995.88    19055.03    179.70 o
  -3   2   7    16608.61    17367.71    327.76 o
  -2   2   7    17913.37    18958.02    169.07 o
  -1   2   7    29078.29    29093.16    294.06 o
   0   2   7    17630.33    18318.58    309.93 o
   1   2   7    27396.99    27843.03    240.03 o
   2   2   7    12845.71    13257.16    105.97 o
   3   2   7     2278.00     2353.29     58.71 o
   4   2   7     2428.92     2635.09     49.96 o
   5   2   7     8164.66     7840.20     88.90 o
   6   2   7    10452.16    10140.14    261.29 o
   7   2   7     1007.11     1167.10     53.96 o
   8   2   7     1413.20     1384.12     78.95 o
 -10   3   7     1916.10     1961.45     93.01 o
  -9   3   7     9420.40     9984.03    135.98 o
  -8   3   7    20619.43    20583.59    311.92 o
  -7   3   7     1309.18     1528.80     43.55 o
  -6   3   7     6174.75     6693.27    149.31 o
  -5   3   7     1442.07     1525.46     36.87 o
  -4   3   7    11084.72    12223.99    309.53 o
  -3   3   7     4585.91     4815.51     62.25 o
  -2   3   7    93183.50    91665.83    355.61 o
  -1   3   7    26395.94    26673.06    275.50 o
   0   3   7     7917.98     8615.06     75.32 o
   1   3   7    12934.74    13025.83     96.69 o
   2   3   7      808.67      871.75     32.65 o
   3   3   7    19857.95    19094.75    649.41 o
   4   3   7    28534.24    28654.34    480.98 o
   5   3   7     8523.63     8463.55     94.63 o
   6   3   7    21621.21    21560.61    208.99 o
   7   3   7     2224.71     2196.37    110.70 o
   8   3   7     2113.07     2180.38    244.79 o
 -10   4   7    10890.42    11004.90    201.36 o
  -9   4   7     8552.62     8207.84    247.09 o
  -8   4   7       41.31       93.79     38.75 o
  -7   4   7     6803.39     7053.78     84.85 o
  -6   4   7    12076.04    12446.27    148.55 o
  -5   4   7     4126.66     4277.14     90.00 o
  -4   4   7    28678.84    29313.24    199.06 o
  -3   4   7    59011.85    58808.77    385.39 o
  -2   4   7    28134.55    28894.94    261.47 o
  -1   4   7    21815.23    22948.34    264.70 o
   0   4   7    18849.08    19296.66    174.42 o
   1   4   7      835.71      869.15     26.56 o
   2   4   7     3446.95     3535.13    118.92 o
   3   4   7      585.89      716.33     37.61 o
   4   4   7     7632.75     8016.37    165.33 o
   5   4   7     2335.93     2388.59     78.23 o
   6   4   7    11298.96    10923.69    137.17 o
   7   4   7    12446.48    12278.51    153.90 o
   8   4   7     2876.67     2850.53    102.32 o
 -10   5   7       75.50      282.83     69.75 o
  -9   5   7    11072.63    11573.25    241.23 o
  -8   5   7     4446.75     4730.14     90.06 o
  -7   5   7     6945.65     7114.76    142.09 o
  -6   5   7     1724.81     1870.96     52.16 o
  -5   5   7    14577.04    14462.72    205.62 o
  -4   5   7     8962.61     9233.66     99.28 o
  -3   5   7     5357.40     5742.82     70.38 o
  -2   5   7    32901.13    33391.55    590.40 o
  -1   5   7    82437.45    82644.91    607.28 o
   0   5   7     5711.69     6010.51     92.72 o
   1   5   7      330.33      565.33     76.68 o
   2   5   7      228.44      391.72     28.90 o
   3   5   7      446.39      585.03     58.71 o
   4   5   7      584.45      601.47     49.95 o
   5   5   7    29607.55    29396.40    552.03 o
   6   5   7     6071.07     6041.85    136.10 o
   7   5   7      487.54      469.65     66.65 o
   8   5   7     4194.26     4225.94    124.70 o
 -10   6   7     3854.02     4202.91    548.81 o
  -9   6   7    25353.36    24926.61    505.68 o
  -8   6   7     2259.53     2359.40    114.55 o
  -7   6   7     1462.13     1621.40     46.65 o
  -6   6   7     1109.91     1133.03     44.96 o
  -5   6   7        4.89      105.06     53.92 o
  -4   6   7     2205.99     2295.19     93.44 o
  -3   6   7    37371.39    39110.42    249.69 o
  -2   6   7      220.10      321.67     27.36 o
  -1   6   7    18321.34    18887.46    430.82 o
   0   6   7    24214.35    24754.75    310.78 o
   1   6   7    41240.09    41509.83    318.75 o
   2   6   7     2358.89     2503.19     52.19 o
   3   6   7    15728.32    15874.73    278.48 o
   4   6   7     6597.98     6787.35    208.09 o
   5   6   7     1455.31     1459.24     92.68 o
   6   6   7      199.49      283.52     42.50 o
   7   6   7    16223.70    15989.34    184.36 o
 -10   7   7      468.97      550.98     57.62 o
  -9   7   7     8467.14     8694.19    137.12 o
  -8   7   7      918.40     1008.15     71.96 o
  -7   7   7      866.58      966.91     56.67 o
  -6   7   7    34222.27    34398.30    263.46 o
  -5   7   7     7261.65     7125.21     97.24 o
  -4   7   7     7140.47     7132.00    195.14 o
  -3   7   7     6581.45     6945.09    293.16 o
  -2   7   7       17.19       90.63     27.00 o
  -1   7   7    35790.54    36868.64    263.14 o
   0   7   7    30104.69    30641.54    259.89 o
   1   7   7     2003.47     2091.59     50.15 o
   2   7   7      451.74      481.41     33.42 o
   3   7   7     3154.96     3332.42    105.62 o
   4   7   7    17218.78    16993.65    294.44 o
   5   7   7    18920.80    18800.73    357.98 o
   6   7   7       17.22      -23.84     66.97 o
   7   7   7      613.52      687.22     55.72 o
 -10   8   7       78.91      180.98    108.10 o
  -9   8   7     3065.18     3045.14    118.43 o
  -8   8   7    22727.89    22631.10    301.39 o
  -7   8   7     7718.53     8173.56    116.70 o
  -6   8   7     8605.34     8604.75     99.98 o
  -5   8   7       53.01      102.42     40.44 o
  -4   8   7    27104.80    26982.84    368.51 o
  -3   8   7    28021.99    28596.41    539.84 o
  -2   8   7      564.60      623.53     38.54 o
  -1   8   7     2166.21     2154.19     54.20 o
   0   8   7     1193.02     1376.76     45.25 o
   1   8   7     2175.81     2165.70     77.78 o
   2   8   7    51906.45    51558.40    832.40 o
   3   8   7     2785.07     2906.51     62.61 o
   4   8   7     1760.75     1811.62     54.47 o
   5   8   7       79.06      197.51    156.61 o
   6   8   7      533.21      637.89    125.03 o
   7   8   7     6673.13     6623.83    125.80 o
 -10   9   7       63.89      407.45    119.61 o
  -9   9   7      903.94      992.02    102.92 o
  -8   9   7      670.42      711.78     80.28 o
  -7   9   7     8185.23     8113.01    121.40 o
  -6   9   7    39890.15    39868.36   1359.52 o
  -5   9   7      162.87      235.26     43.63 o
  -4   9   7    16131.61    16066.22    186.71 o
  -3   9   7      496.22      577.01     56.59 o
  -2   9   7      240.99      358.20     34.33 o
  -1   9   7      425.43      536.35     37.48 o
   0   9   7    23575.73    23529.40    342.54 o
   1   9   7    18491.83    18294.65    218.13 o
   2   9   7     1823.16     1888.55    134.24 o
   3   9   7     3872.92     4140.54    210.35 o
   4   9   7    27010.60    27042.77    868.88 o
   5   9   7     2776.87     2733.29     96.73 o
   6   9   7      194.82      393.56     97.39 o
   7   9   7      541.95      578.84     67.57 o
  -9  10   7     1825.27     1820.99    153.98 o
  -8  10   7    14749.62    14867.38    442.17 o
  -7  10   7     6722.43     6805.22    181.62 o
  -6  10   7    16841.14    16443.55    205.66 o
  -5  10   7    12649.53    12676.16    177.68 o
  -4  10   7    27471.16    26618.08    253.64 o
  -3  10   7      575.24      632.82     53.55 o
  -2  10   7      144.21      247.54     34.93 o
  -1  10   7     1045.20     1041.90     44.84 o
   0  10   7     4511.50     4710.46    123.73 o
   1  10   7     6805.63     6357.78    186.89 o
   2  10   7    47822.87    45263.65    389.56 o
   3  10   7     5338.49     5391.96    137.22 o
   4  10   7     4283.05     4222.94    104.01 o
   5  10   7       82.78      205.72    138.19 o
   6  10   7       51.45      275.28     65.06 o
   7  10   7     1036.23     1139.74    142.14 o
  -9  11   7      106.94      127.75    111.87 o
  -8  11   7     3199.89     3309.56    155.94 o
  -7  11   7    13651.42    13684.73    292.17 o
  -6  11   7    17119.75    16327.20    675.15 o
  -5  11   7     2193.03     2247.48     85.81 o
  -4  11   7    29948.51    29335.04    355.34 o
  -3  11   7     4599.62     4564.06    107.45 o
  -2  11   7     3738.52     3657.29     98.00 o
  -1  11   7     9964.69    10011.73    402.39 o
   0  11   7     8598.80     8811.32    200.68 o
   1  11   7    12345.97    12875.41    199.79 o
   2  11   7      142.81      376.13    128.98 o
   3  11   7     6746.40     6621.64    296.12 o
   4  11   7     4354.49     4333.89    335.60 o
   5  11   7      750.29      868.75    101.34 o
   6  11   7     1020.21     1018.40     98.71 o
  -8  12   7     5345.91     5943.57    162.24 o
  -7  12   7     2366.67     2225.29     97.34 o
  -6  12   7     1066.89     1185.06    106.60 o
  -5  12   7    11993.27    11218.09    174.84 o
  -4  12   7     6015.96     5848.68    157.93 o
  -3  12   7    15137.50    14888.04    196.75 o
  -2  12   7    16326.01    16348.42    157.30 o
  -1  12   7       69.80      233.91     46.61 o
   0  12   7     9373.46     9481.43    122.67 o
   1  12   7    21942.71    20806.80    257.35 o
   2  12   7    25601.12    25550.84    781.76 o
   3  12   7    13212.48    14052.98   1316.09 o
   4  12   7    17143.40    17017.13    346.13 o
   5  12   7      137.76      265.90    173.72 o
   6  12   7     8675.06     8262.43    260.59 o
  -8  13   7    15652.44    16311.51    663.31 o
  -7  13   7     4904.53     4925.41    373.77 o
  -6  13   7     3672.94     3473.99    136.87 o
  -5  13   7     2671.51     2383.62    142.14 o
  -4  13   7    26211.06    24849.18    644.88 o
  -3  13   7     1315.74     1361.03     72.10 o
  -2  13   7    22108.17    20809.21    307.97 o
  -1  13   7    10018.96     9819.07    133.15 o
   0  13   7     1886.48     1777.72     82.12 o
   1  13   7      411.14      410.50     61.62 o
   2  13   7       89.22      193.23     61.29 o
   3  13   7     1113.92     1155.70     86.52 o
   4  13   7      684.70      853.97     85.36 o
   5  13   7     3664.45     3630.82    380.35 o
   6  13   7     7367.78     7012.14    263.22 o
  -8  14   7        6.63      170.72    107.92 o
  -7  14   7     2315.07     2171.79    275.06 o
  -6  14   7        3.43       81.60     71.07 o
  -5  14   7       20.75       79.05     53.02 o
  -4  14   7    18961.74    17455.94    230.59 o
  -3  14   7     5764.34     5458.71    126.67 o
  -2  14   7    20144.20    18945.73    992.33 o
  -1  14   7     2032.22     2114.59     66.61 o
   0  14   7    28865.52    27909.97    305.89 o
   1  14   7      471.51      535.61     72.50 o
   2  14   7      301.09      323.30     97.39 o
   3  14   7      703.40      725.92     80.34 o
   4  14   7    25875.79    27288.23    833.09 o
   5  14   7       11.05      130.90     80.94 o
  -8  15   7    14794.01    17277.66    455.37 o
  -7  15   7     1829.32     1989.85    196.10 o
  -6  15   7       50.01      157.93     73.70 o
  -5  15   7      492.99      431.83     62.55 o
  -4  15   7    17963.10    15680.47    718.59 o
  -3  15   7      931.50      998.64    236.90 o
  -2  15   7    34585.27    32552.86   1327.94 o
  -1  15   7      741.47      951.35     63.64 o
   0  15   7      154.93      322.31     69.14 o
   1  15   7     6301.06     5941.52    604.09 o
   2  15   7        3.80      -19.46     66.14 o
   3  15   7     1526.27     1491.66    101.19 o
   4  15   7     1979.88     2210.16    229.00 o
   5  15   7     2139.93     2145.38    157.93 o
  -7  16   7    11324.24    12025.48   1858.32 o
  -6  16   7        5.58       84.23     81.60 o
  -5  16   7    11368.82    10551.60    191.68 o
  -4  16   7     8888.60     8149.60    167.23 o
  -3  16   7       14.92       38.79     55.65 o
  -2  16   7    10614.00     9659.39    182.94 o
  -1  16   7     1839.68     1766.22     68.12 o
   0  16   7    14618.07    13890.66    671.21 o
   1  16   7    10277.80     9295.00    255.32 o
   2  16   7      842.18      844.82     85.68 o
   3  16   7     5947.08     6139.14    217.16 o
   4  16   7     8497.08     8978.71   1006.81 o
   5  16   7      202.66      608.03    155.30 o
  -7  17   7    14784.54    16511.69    431.68 o
  -6  17   7     1893.36     1738.12    100.40 o
  -5  17   7     1125.15     1011.19    101.34 o
  -4  17   7     6368.18     5981.18    150.21 o
  -3  17   7     2611.43     2253.86     99.68 o
  -2  17   7    12173.67    11318.49    199.63 o
  -1  17   7     2332.71     2447.93    165.83 o
   0  17   7       24.49       61.57     67.67 o
   1  17   7    18895.82    18274.37   2039.94 o
   2  17   7        5.65       10.02     73.03 o
   3  17   7    11942.79    12536.76   1085.78 o
   4  17   7        4.52      113.70     87.86 o
  -6  18   7     3053.21     3150.87    654.10 o
  -5  18   7    19732.13    16595.92    355.34 o
  -4  18   7     5980.44     5365.65    343.50 o
  -3  18   7      958.15      952.80     86.86 o
  -2  18   7      419.25      513.11     85.55 o
  -1  18   7     3562.90     3885.10    213.21 o
   0  18   7     4326.21     4168.29    335.60 o
   1  18   7     6949.51     6978.33   1034.45 o
   2  18   7     4393.09     4116.45    435.63 o
   3  18   7     2887.54     2962.76    538.28 o
  -5  19   7      685.98      555.39    105.29 o
  -4  19   7     1306.75     1393.28     99.16 o
  -3  19   7     1935.52     1799.08    102.66 o
  -2  19   7       51.14      244.66     73.89 o
  -1  19   7      735.57      939.69    152.67 o
   0  19   7     4498.49     4196.17    597.51 o
   1  19   7    11710.04    11017.75   1077.88 o
   2  19   7      367.50      357.92     88.54 o
  -4  20   7     6598.76     6488.30    214.52 o
  -3  20   7     3934.57     3751.79    152.67 o
  -2  20   7      795.88     1158.16    160.56 o
  -1  20   7     1836.66     1937.29    168.46 o
   0  20   7      100.96      331.66    134.24 o
   1  20   7      460.85      505.58     94.43 o
  -2  21   7      752.43      794.92    142.14 o
  -1  21   7     6074.48     7585.96    315.86 o
  -8   0   8    14827.92    14634.19    184.26 o
  -6   0   8     7902.12     8371.95    139.51 o
  -4   0   8    67379.00    73211.58    505.38 o
  -2   0   8     1662.67     1627.15     50.15 o
   0   0   8    13460.05    13719.01    404.04 o
   2   0   8   108194.81   107447.16    866.39 o
   4   0   8       64.55      200.94     82.91 o
   6   0   8      391.84      655.41     73.70 o
  -9   1   8       76.80      189.68     37.22 o
  -8   1   8    36288.17    36803.33    446.03 o
  -7   1   8     2890.02     3039.49     57.60 o
  -6   1   8    89983.34    91804.98    540.25 o
  -5   1   8     6807.83     6846.09     69.26 o
  -4   1   8     5841.46     6033.89    182.36 o
  -3   1   8     4635.26     4780.77     93.67 o
  -2   1   8      564.96      669.38     41.79 o
  -1   1   8     7930.71     7731.59    109.04 o
   0   1   8     8950.92     9043.14     96.42 o
   1   1   8     3161.75     3552.08     50.66 o
   2   1   8    42542.86    44337.39    207.77 o
   3   1   8     1616.45     1735.56     39.54 o
   4   1   8    33212.92    32561.32    450.56 o
   5   1   8     4379.08     4237.28     66.30 o
   6   1   8     1048.48     1059.88     86.86 o
 -10   2   8      413.90      808.08    110.55 o
  -9   2   8    16052.06    16783.53    351.60 o
  -8   2   8      125.06      384.62     64.97 o
  -7   2   8      859.13      930.77     36.02 o
  -6   2   8     2283.83     2436.73     89.85 o
  -5   2   8       20.52      186.68     46.29 o
  -4   2   8    53378.14    55822.82    888.10 o
  -3   2   8    36166.77    34940.21    198.28 o
  -2   2   8     5609.15     5676.75     96.63 o
  -1   2   8      293.10      462.94     24.69 o
   0   2   8    29852.03    30677.66    253.41 o
   1   2   8    10375.58    10136.95    164.29 o
   2   2   8    26558.12    27381.70    842.03 o
   3   2   8    13976.20    13557.43    106.13 o
   4   2   8      763.87      847.23     35.05 o
   5   2   8     3837.47     3862.33    115.61 o
   6   2   8      123.40      225.45     38.42 o
   7   2   8     6025.83     6122.46    186.89 o
 -10   3   8     9461.25     9425.85    255.32 o
  -9   3   8      605.53      651.77     61.08 o
  -8   3   8     7282.70     7799.67     96.01 o
  -7   3   8    15034.86    15458.40    303.06 o
  -6   3   8    13588.95    14267.77    383.73 o
  -5   3   8    19742.94    19795.86    245.20 o
  -4   3   8    15181.32    15658.45    357.77 o
  -3   3   8    12105.23    12440.77    154.23 o
  -2   3   8     2630.33     2860.82     47.49 o
  -1   3   8    29442.72    29490.24    340.79 o
   0   3   8     6451.29     7096.22    236.27 o
   1   3   8     2135.28     2452.74     55.85 o
   2   3   8     4423.30     4207.86     85.38 o
   3   3   8      347.42      455.59     52.17 o
   4   3   8    18076.82    18097.49    418.45 o
   5   3   8    20465.16    19735.17    174.61 o
   6   3   8    10845.81    10505.37    163.66 o
   7   3   8     3682.20     3566.61    144.77 o
 -10   4   8     4070.47     4157.30    189.52 o
  -9   4   8    19144.26    19434.12    235.31 o
  -8   4   8     3128.94     3386.47    134.87 o
  -7   4   8      742.06      832.48     58.89 o
  -6   4   8     4941.62     5188.08    169.08 o
  -5   4   8     3055.01     3329.47    158.81 o
  -4   4   8       22.45      318.68    142.12 o
  -3   4   8    38208.17    37544.29    286.29 o
  -2   4   8    87833.05    87966.01   1555.00 o
  -1   4   8      604.62      742.71     57.12 o
   0   4   8    15121.00    15230.97    126.09 o
   1   4   8    15415.84    15447.57    113.73 o
   2   4   8      901.52     1043.21     78.59 o
   3   4   8     2466.45     2349.57    145.57 o
   4   4   8     4846.36     4922.95     83.38 o
   5   4   8     7193.88     7423.17    119.02 o
   6   4   8      687.69      889.68     94.76 o
   7   4   8     5765.25     5864.51    194.78 o
 -10   5   8    19388.61    20145.62    405.36 o
  -9   5   8      321.58      411.16     57.34 o
  -8   5   8     3397.47     3589.87     78.45 o
  -7   5   8     1784.19     2030.98     86.70 o
  -6   5   8     1280.06     1431.32     61.93 o
  -5   5   8        1.21       95.42     29.86 o
  -4   5   8    17849.62    17815.78    293.49 o
  -3   5   8      196.93      515.90     98.02 o
  -2   5   8     6198.20     6146.87    196.22 o
  -1   5   8    30011.63    29662.37    254.09 o
   0   5   8    40783.22    41589.58    295.20 o
   1   5   8     2829.92     2874.94     73.50 o
   2   5   8       11.15      143.19     34.99 o
   3   5   8     1134.98     1248.86     96.45 o
   4   5   8     1371.98     1637.20    143.45 o
   5   5   8     5911.54     5652.45    125.59 o
   6   5   8    27027.35    25915.11    276.01 o
   7   5   8      223.02      347.45     89.49 o
 -10   6   8     9495.80     9679.08    181.12 o
  -9   6   8     4746.83     4696.39    122.67 o
  -8   6   8    13724.89    13431.99    188.91 o
  -7   6   8    12837.99    12722.32    198.80 o
  -6   6   8      103.28      225.46     33.94 o
  -5   6   8    20068.74    20189.10    508.68 o
  -4   6   8      307.00      479.23    117.13 o
  -3   6   8       18.05      164.19     27.12 o
  -2   6   8    77263.26    77807.30    773.64 o
  -1   6   8     1196.53     1442.64     44.83 o
   0   6   8    14901.62    15066.74    297.10 o
   1   6   8     3479.81     3647.90    138.42 o
   2   6   8     1183.95     1175.33     54.89 o
   3   6   8    14439.28    14113.05    420.47 o
   4   6   8     8761.15     8695.55    221.10 o
   5   6   8     4628.16     4613.30     89.20 o
   6   6   8        6.85      219.65     53.59 o
   7   6   8     1584.36     1455.60    128.98 o
 -10   7   8     8350.91     8773.73    180.08 o
  -9   7   8     1045.27     1190.28     85.55 o
  -8   7   8     6745.53     6740.22    214.52 o
  -7   7   8     2872.11     2982.99     74.08 o
  -6   7   8      380.04      503.56     70.92 o
  -5   7   8    32575.90    33196.24    277.32 o
  -4   7   8     2903.67     2867.89     66.31 o
  -3   7   8      828.39      843.44     96.43 o
  -2   7   8    13739.86    13708.08    256.31 o
  -1   7   8      916.75      920.01     46.21 o
   0   7   8    25815.14    25861.12    269.90 o
   1   7   8    25883.53    25654.47    200.44 o
   2   7   8     1044.82     1055.22     91.27 o
   3   7   8      671.02      721.21     49.18 o
   4   7   8        7.60      144.77     46.53 o
   5   7   8      969.45     1102.89     97.39 o
   6   7   8    12956.26    12312.73    196.04 o
   7   7   8      646.77      700.16    107.92 o
 -10   8   8     1769.31     1862.36     96.30 o
  -9   8   8      547.32      711.32     80.28 o
  -8   8   8      130.18      236.60    126.34 o
  -7   8   8    34917.34    34871.69    306.98 o
  -6   8   8      229.64      284.56     49.30 o
  -5   8   8    12516.51    12027.50    165.52 o
  -4   8   8     1344.97     1316.23     62.55 o
  -3   8   8     3542.35     3722.26     77.63 o
  -2   8   8    19786.09    20232.42    333.50 o
  -1   8   8      808.60      864.59     42.11 o
   0   8   8    10143.47    10637.07    194.09 o
   1   8   8      628.12      739.89     58.77 o
   2   8   8     2891.11     2867.13     93.84 o
   3   8   8    54907.05    55177.09   1140.64 o
   4   8   8     2513.35     2650.16    223.74 o
   5   8   8     1671.16     1552.99    110.55 o
   6   8   8      155.34      223.80    100.02 o
   7   8   8      926.71     1092.36    123.71 o
  -9   9   8      732.57      592.59     68.89 o
  -8   9   8     4861.88     4605.55    363.24 o
  -7   9   8     7977.43     7928.09    152.61 o
  -6   9   8     6385.33     6114.59    126.52 o
  -5   9   8    50798.32    50481.85   1006.81 o
  -4   9   8       16.91      128.93     44.24 o
  -3   9   8     9332.26     9246.50    329.02 o
  -2   9   8       32.41       77.04     36.44 o
  -1   9   8      347.86      417.11     45.00 o
   0   9   8     2883.70     2916.44     66.13 o
   1   9   8    33333.57    32779.41    309.80 o
   2   9   8     4184.79     4259.39    117.63 o
   3   9   8     7257.29     7338.15    163.44 o
   4   9   8       61.34      236.51     47.12 o
   5   9   8     6728.37     6567.30    213.21 o
   6   9   8      621.56     1113.41    118.45 o
  -9  10   8     1256.86     1569.63    231.63 o
  -8  10   8     7313.06     7259.32    135.08 o
  -7  10   8    19201.36    18854.29    263.22 o
  -6  10   8     1660.25     1526.46    226.37 o
  -5  10   8    15528.83    15297.61    198.92 o
  -4  10   8    22874.33    22312.10    513.28 o
  -3  10   8     3437.92     3498.28     96.12 o
  -2  10   8     2193.34     2254.32     89.00 o
  -1  10   8     5754.25     5838.10    124.68 o
   0  10   8     6848.22     6995.49    214.46 o
   1  10   8        7.02       83.67    100.02 o
   2  10   8     7504.63     7164.95    168.46 o
   3  10   8    25221.78    24445.96   1585.89 o
   4  10   8      790.64      853.48     84.23 o
   5  10   8     3600.83     3450.79    163.20 o
   6  10   8       36.96      300.07     97.39 o
  -9  11   8     1668.34     1740.06    100.04 o
  -8  11   8       71.56      210.19     97.39 o
  -7  11   8       25.30      175.78     56.48 o
  -6  11   8    15105.75    14748.90    208.36 o
  -5  11   8    10754.36    10605.57    170.11 o
  -4  11   8      383.52      573.61    223.74 o
  -3  11   8    27429.16    26736.89    356.66 o
  -2  11   8     1918.38     2110.26    112.74 o
  -1  11   8    10911.42    11353.42    132.83 o
   0  11   8    26388.44    25833.22    272.56 o
   1  11   8    20734.71    19565.43    246.65 o
   2  11   8      828.14      785.41     70.94 o
   3  11   8     8624.20     8239.24    377.72 o
   4  11   8     3144.84     2903.73    130.29 o
   5  11   8      103.86      231.63     92.13 o
   6  11   8     3308.00     3366.56    186.89 o
  -9  12   8    10915.71    11305.23    305.33 o
  -8  12   8    10499.90    10267.00    339.55 o
  -7  12   8     7692.93     7433.29    223.74 o
  -6  12   8     1434.48     1481.64    136.87 o
  -5  12   8     7625.76     7237.50    146.47 o
  -4  12   8    10904.32    10538.67    170.48 o
  -3  12   8    17858.58    17509.46    235.58 o
  -2  12   8    13709.01    13658.34    170.01 o
  -1  12   8      328.78      416.31     41.02 o
   0  12   8     2257.59     2084.63    178.99 o
   1  12   8      300.49      384.09     59.33 o
   2  12   8     5074.62     5428.95    326.39 o
   3  12   8     2484.75     2440.77    123.71 o
   4  12   8     5064.93     5169.34    321.13 o
   5  12   8     8168.07     7996.58    257.95 o
  -8  13   8     1236.47     1457.49    148.72 o
  -7  13   8     8048.75     7591.22    231.63 o
  -6  13   8     3041.07     3163.41    152.67 o
  -5  13   8     1315.61     1420.17     77.78 o
  -4  13   8     1190.27     1066.71     70.20 o
  -3  13   8    21511.85    20330.73    244.33 o
  -2  13   8     2951.53     3190.66    246.11 o
  -1  13   8    56178.48    58524.36   1383.60 o
   0  13   8    10329.89     9845.45    346.13 o
   1  13   8     7520.58     6961.68    436.94 o
   2  13   8      225.03      309.16     65.17 o
   3  13   8     3552.54     3927.14    141.16 o
   4  13   8      731.50      803.40     85.15 o
   5  13   8     5994.09     6204.06    236.90 o
  -8  14   8      573.37      673.97     86.89 o
  -7  14   8       81.99      178.99     81.60 o
  -6  14   8       82.32      240.25     60.08 o
  -5  14   8     9519.38     8951.71    172.35 o
  -4  14   8      373.54      455.11     60.68 o
  -3  14   8    24736.42    23728.53    284.28 o
  -2  14   8     3136.02     3043.50    107.92 o
  -1  14   8     2687.62     2747.46     98.77 o
   0  14   8     2470.82     2449.06    109.24 o
   1  14   8     7601.29     7182.64    405.36 o
   2  14   8        6.43      100.52     64.16 o
   3  14   8     2084.81     1984.98    102.99 o
   4  14   8      822.95      899.00    196.10 o
   5  14   8    12231.99    11323.66    315.86 o
  -7  15   8     7425.69     6893.69    229.00 o
  -6  15   8     3506.77     3419.84    117.21 o
  -5  15   8     1617.20     1804.57     89.91 o
  -4  15   8      739.97      779.13    110.55 o
  -3  15   8    14345.93    13459.21    206.87 o
  -2  15   8      286.71      334.20     59.96 o
  -1  15   8    51202.09    49419.39    423.03 o
   0  15   8     3012.42     2868.71    268.48 o
   1  15   8      169.37      212.16     71.97 o
   2  15   8     1269.83     1340.53    282.96 o
   3  15   8     2949.76     2939.51    385.61 o
   4  15   8      258.23      318.11     86.18 o
  -7  16   8     1170.41     1209.78    194.78 o
  -6  16   8     3801.77     3337.61    165.83 o
  -5  16   8     1149.99     1188.99     78.95 o
  -4  16   8    15307.90    13901.66    223.74 o
  -3  16   8    17285.17    16598.02    237.94 o
  -2  16   8      341.55      438.20     64.43 o
  -1  16   8     2484.54     2726.94    171.09 o
   0  16   8     9395.90     9093.47    192.10 o
   1  16   8     2337.19     2724.50    393.51 o
   2  16   8     6744.01     6963.98    517.22 o
   3  16   8        8.85      237.42    161.88 o
   4  16   8      683.59      819.73    168.46 o
  -6  17   8    20578.20    18888.55    392.20 o
  -5  17   8     2132.36     2248.44    207.94 o
  -4  17   8      315.87      425.05     65.58 o
  -3  17   8     7749.01     7075.58    650.15 o
  -2  17   8      401.02      617.68     71.40 o
  -1  17   8     8772.58     8944.16    313.23 o
   0  17   8     9702.53     9911.94    211.79 o
   1  17   8     1589.94     1590.82    107.92 o
   2  17   8     3851.14     3811.57    152.13 o
   3  17   8     1663.62     1711.44    111.90 o
  -5  18   8     1818.80     1639.13    127.66 o
  -4  18   8    21456.83    20601.74    286.55 o
  -3  18   8      443.97      551.32     75.23 o
  -2  18   8      403.54      447.56     72.93 o
  -1  18   8      730.66      789.66    142.14 o
   0  18   8     8585.12     8602.91   1002.86 o
   1  18   8     1536.24     1496.06    105.48 o
   2  18   8    12944.33    14140.67    833.09 o
  -5  19   8    14571.57    11786.92    305.33 o
  -4  19   8      448.08      635.77    171.09 o
  -3  19   8      569.09      629.54    122.40 o
  -2  19   8       15.76      147.40    128.98 o
  -1  19   8        1.32        7.90    128.98 o
   0  19   8     1116.79     1260.82    155.30 o
   1  19   8     8527.31     8914.41    626.46 o
   2  19   8     6860.22     6409.37    257.95 o
  -3  20   8     3961.65     3996.58    273.75 o
  -2  20   8     6598.69     6714.70    286.91 o
  -1  20   8     1400.45     1600.37    165.83 o
  -9   0   9     1744.86     2113.64    115.82 o
  -7   0   9    47248.82    48300.58    500.12 o
  -5   0   9     4889.22     5003.78    136.87 o
  -3   0   9    39172.43    37547.18    567.24 o
  -1   0   9     2755.07     2795.90     67.92 o
   1   0   9    28598.46    29006.39    544.86 o
   3   0   9    34705.57    33534.03    389.56 o
   5   0   9      411.20      510.64     63.17 o
  -9   1   9      762.51      758.17     59.21 o
  -8   1   9      533.26      592.65     55.65 o
  -7   1   9    11305.08    11062.98    156.31 o
  -6   1   9      350.05      425.98     46.09 o
  -5   1   9    53513.57    53270.14    369.82 o
  -4   1   9     4443.38     4425.09    143.41 o
  -3   1   9     6596.78     6496.07     71.32 o
  -2   1   9      619.21      753.08     30.77 o
  -1   1   9    14419.84    14405.09    152.60 o
   0   1   9     6008.08     5839.45     77.50 o
   1   1   9    25207.78    25542.66    343.07 o
   2   1   9     1848.48     1783.01     64.49 o
   3   1   9      661.93      858.24     63.17 o
   4   1   9     1310.24     1388.92     65.80 o
   5   1   9     9081.10     8790.25    153.98 o
   6   1   9      395.27      598.34     60.47 o
 -10   2   9      425.27      342.18    105.29 o
  -9   2   9     6893.65     6881.78    139.44 o
  -8   2   9    15220.47    15574.02    198.06 o
  -7   2   9    10004.43    10239.37    151.61 o
  -6   2   9    13722.12    13190.78    166.57 o
  -5   2   9       98.62      282.26     50.01 o
  -4   2   9      699.74      768.88     37.60 o
  -3   2   9    25511.14    26033.34    164.05 o
  -2   2   9    38379.73    37509.43    219.74 o
  -1   2   9     2670.25     2902.34     50.63 o
   0   2   9      343.99      786.87    186.16 o
   1   2   9    25816.05    26511.01    396.64 o
   2   2   9     3187.09     3072.72    128.82 o
   3   2   9    16806.07    16972.49    396.14 o
   4   2   9    15005.10    14098.20    697.53 o
   5   2   9     1758.41     1965.85    231.63 o
   6   2   9     2252.37     2085.06     80.95 o
   7   2   9      364.51      676.47     97.39 o
 -10   3   9    18701.13    19691.37    357.98 o
  -9   3   9     1278.57     1205.54    102.66 o
  -8   3   9        3.28       80.25     41.85 o
  -7   3   9     8034.74     7877.84    131.21 o
  -6   3   9     1360.18     1407.48     67.12 o
  -5   3   9    19485.54    19398.52    502.75 o
  -4   3   9    26468.35    26780.27    436.25 o
  -3   3   9    28394.93    26897.13    187.64 o
  -2   3   9     6982.01     7192.01     83.58 o
  -1   3   9     8680.60     8732.44    111.75 o
   0   3   9    14632.48    14700.14    157.29 o
   1   3   9     1820.10     2077.17    118.64 o
   2   3   9     1908.51     1945.64     60.42 o
   3   3   9       38.48      162.11     41.85 o
   4   3   9      267.96      450.28     49.84 o
   5   3   9     4463.55     4545.46    109.62 o
   6   3   9     4029.18     3745.60    150.03 o
   7   3   9     4848.49     5043.27    181.62 o
 -10   4   9        3.84       84.23     86.86 o
  -9   4   9     7316.81     7504.36    205.31 o
  -8   4   9    10022.35    10458.29    194.78 o
  -7   4   9       77.71      121.33     38.95 o
  -6   4   9     2159.31     2068.43     77.65 o
  -5   4   9       45.26      137.70     35.22 o
  -4   4   9     3971.73     4057.62    103.89 o
  -3   4   9     2411.38     2315.33     52.87 o
  -2   4   9    34617.83    34224.21    354.47 o
  -1   4   9    62376.40    62832.18    270.48 o
   0   4   9      606.95      704.25     42.13 o
   1   4   9    14622.10    14991.94    154.09 o
   2   4   9      520.13      572.03     42.77 o
   3   4   9     6160.70     6097.11    300.07 o
   4   4   9     7480.82     7447.73    133.97 o
   5   4   9    18748.22    19054.62    226.86 o
   6   4   9     2156.93     2558.48    134.24 o
   7   4   9     2009.61     1871.48    123.71 o
 -10   5   9    13894.35    14108.51    300.07 o
  -9   5   9    15501.08    15882.60    305.33 o
  -8   5   9     1026.80      948.35     61.86 o
  -7   5   9    11713.52    11723.66    165.62 o
  -6   5   9       41.35       51.02     63.17 o
  -5   5   9        4.01       32.58     52.64 o
  -4   5   9      989.71     1021.87     52.01 o
  -3   5   9    46970.54    47078.96    255.93 o
  -2   5   9     4718.38     4727.53     74.62 o
  -1   5   9     8537.83     8360.83    121.96 o
   0   5   9    22440.64    23249.77    263.67 o
   1   5   9     7043.28     7130.31    163.23 o
   2   5   9      355.37      373.09     38.80 o
   3   5   9       33.12       50.01     78.97 o
   4   5   9     2584.70     2519.78    168.46 o
   5   5   9      437.27      593.73     59.47 o
   6   5   9     2181.95     2068.90    131.61 o
   7   5   9    14352.62    13874.24    305.33 o
 -10   6   9      794.55      889.68    102.66 o
  -9   6   9     9813.24     9620.63    239.53 o
  -8   6   9      455.46      556.64     97.39 o
  -7   6   9     5853.52     5996.73    202.68 o
  -6   6   9    13285.23    13014.25    346.13 o
  -5   6   9     1591.50     1624.55     64.19 o
  -4   6   9    15658.29    15576.12    307.97 o
  -3   6   9     2559.21     2729.28     59.41 o
  -2   6   9      872.52      962.96     88.62 o
  -1   6   9    56785.54    56515.33    655.85 o
   0   6   9    13020.39    13102.03    233.65 o
   1   6   9    13016.52    12914.25    170.79 o
   2   6   9     2161.34     2215.53     65.40 o
   3   6   9      947.54      931.59     53.71 o
   4   6   9     3896.26     4108.17    307.97 o
   5   6   9    15018.73    14374.38    473.79 o
   6   6   9      609.33      765.97     92.13 o
 -10   7   9      238.83      273.75     89.49 o
  -9   7   9    15944.29    16387.98    323.76 o
  -8   7   9     7053.37     6751.44    134.85 o
  -7   7   9     8083.73     8071.55    264.53 o
  -6   7   9     1749.26     1939.61    111.87 o
  -5   7   9      254.01      374.34     46.06 o
  -4   7   9    16459.79    16189.30    193.69 o
  -3   7   9    26896.24    27224.27    612.25 o
  -2   7   9     9619.07     9609.64    197.40 o
  -1   7   9    10947.46    11102.26    120.24 o
   0   7   9     1552.84     1802.12     57.23 o
   1   7   9    11642.35    12046.73    141.57 o
   2   7   9    27246.38    26284.02    273.37 o
   3   7   9      186.23      277.59     54.15 o
   4   7   9     3811.15     3729.02    197.41 o
   5   7   9        7.29       92.13     84.23 o
   6   7   9       67.93       31.59     94.76 o
  -9   8   9     1463.43     1495.08    113.18 o
  -8   8   9     4717.04     4751.09    176.36 o
  -7   8   9      455.76      562.00     55.47 o
  -6   8   9    51654.03    50362.45   1625.37 o
  -5   8   9     1669.05     1674.64     70.43 o
  -4   8   9    21487.86    20929.96    223.30 o
  -3   8   9        3.33      186.00     75.48 o
  -2   8   9       34.65      144.14     31.53 o
  -1   8   9     3362.38     3566.93     72.19 o
   0   8   9    14857.79    15096.83    270.20 o
   1   8   9     5287.38     4957.23    118.26 o
   2   8   9     5947.72     5774.29    103.96 o
   3   8   9     2568.99     2625.58    141.76 o
   4   8   9    18605.22    18073.46    729.12 o
   5   8   9     2112.01     2358.44    139.51 o
   6   8   9      347.69      552.76    100.02 o
  -9   9   9      699.58      781.76     97.39 o
  -8   9   9     9073.55     9267.92    242.16 o
  -7   9   9     3286.08     3412.57    104.03 o
  -6   9   9    13609.51    13352.98    192.58 o
  -5   9   9     6059.25     6065.13    127.00 o
  -4   9   9    23845.70    24379.21   1054.19 o
  -3   9   9     2562.96     2708.99    101.34 o
  -2   9   9     4269.31     4396.38    121.13 o
  -1   9   9      116.13      355.15     41.52 o
   0   9   9       14.35       78.10     49.16 o
   1   9   9     1728.63     1816.42     81.56 o
   2   9   9    50503.91    46149.78    425.10 o
   3   9   9     1255.71     1392.03     64.67 o
   4   9   9    10579.53    11076.45    625.14 o
   5   9   9      341.22      342.18     86.86 o
   6   9   9       33.82      186.89    100.02 o
  -9  10   9       24.72      247.43     89.49 o
  -8  10   9      677.29      586.98     84.23 o
  -7  10   9     8606.99     8934.91    289.54 o
  -6  10   9    28440.25    27679.11   1010.76 o
  -5  10   9      781.10      900.30     65.77 o
  -4  10   9    25899.93    25411.30    559.34 o
  -3  10   9     5864.06     5854.51    125.09 o
  -2  10   9     1603.17     1621.89     55.66 o
  -1  10   9    14941.90    15795.84    201.04 o
   0  10   9    13153.34    12507.94    234.26 o
   1  10   9     1211.67     1217.01     72.72 o
   2  10   9      349.25      446.13     65.24 o
   3  10   9     4824.10     4735.82    143.61 o
   4  10   9     7392.71     7062.15    218.47 o
   5  10   9      127.02      268.48     94.76 o
   6  10   9     1436.60     1539.83    134.24 o
  -9  11   9     4524.79     4351.00    186.89 o
  -8  11   9     8823.16     8846.77    252.69 o
  -7  11   9      899.11      969.15     77.78 o
  -6  11   9     4342.22     4360.03    120.59 o
  -5  11   9    35682.83    34833.12    505.38 o
  -4  11   9      515.87      567.80    101.34 o
  -3  11   9     6800.53     6864.91    136.57 o
  -2  11   9     1778.92     1891.81     61.65 o
  -1  11   9      460.54      706.83     94.63 o
   0  11   9     5793.87     5569.44    327.71 o
   1  11   9    14924.65    14898.74    222.62 o
   2  11   9    20061.12    19894.70    275.11 o
   3  11   9      999.78     1026.63    147.40 o
   4  11   9    10404.41    10512.94    279.01 o
   5  11   9     3364.97     3716.64    178.99 o
  -8  12   9     9469.08     9131.05    263.22 o
  -7  12   9    10760.07    10239.37    309.28 o
  -6  12   9    10617.84    10466.24    234.26 o
  -5  12   9       21.71      102.66     65.80 o
  -4  12   9    10000.40     9665.82    170.14 o
  -3  12   9     3815.16     3965.38    110.03 o
  -2  12   9    23933.96    24155.78    511.17 o
  -1  12   9    13738.54    14515.08    499.15 o
   0  12   9     3094.81     2986.26    101.19 o
   1  12   9       49.55      288.13     76.33 o
   2  12   9      246.54      237.22     77.65 o
   3  12   9     3536.60     3479.62    323.76 o
   4  12   9       91.18      315.66     96.07 o
   5  12   9     1256.24     1276.61    134.24 o
  -8  13   9     4769.29     4988.62    234.26 o
  -7  13   9      227.03      257.95     81.60 o
  -6  13   9       54.75      152.67     56.94 o
  -5  13   9     4224.95     4176.10    126.34 o
  -4  13   9    16113.97    15703.56    282.96 o
  -3  13   9     3856.57     3768.66    111.31 o
  -2  13   9     2767.85     2967.11     99.90 o
  -1  13   9     3723.72     4011.90    221.10 o
   0  13   9    31392.30    30990.01    334.55 o
   1  13   9     7469.22     7664.01    170.72 o
   2  13   9      137.90      361.85    201.36 o
   3  13   9     1785.90     1811.38    105.66 o
   4  13   9     7855.69     8930.92   1143.68 o
  -8  14   9    26951.21    30543.87    584.34 o
  -7  14   9      283.27      334.29     89.49 o
  -6  14   9      569.06      791.42     73.89 o
  -5  14   9     1093.70     1269.81     80.32 o
  -4  14   9    11313.05    10935.61    497.48 o
  -3  14   9       18.63      115.17     72.39 o
  -2  14   9    29449.58    29973.63   1025.24 o
  -1  14   9      400.93      483.04     64.50 o
   0  14   9       84.01      195.23     63.73 o
   1  14   9      242.32      325.89     73.34 o
   2  14   9     2103.53     2139.47    209.26 o
   3  14   9        9.55      100.92     82.91 o
   4  14   9     2943.18     3073.90    459.32 o
  -7  15   9      312.85      205.31     89.49 o
  -6  15   9      946.30      893.96     80.88 o
  -5  15   9     8372.39     8247.95    239.53 o
  -4  15   9    13352.72    13080.04    213.17 o
  -3  15   9      713.87      752.62     68.19 o
  -2  15   9     3117.12     3424.81    317.18 o
  -1  15   9      633.20      632.20     68.91 o
   0  15   9    27739.07    26368.90    658.05 o
   1  15   9     3768.63     3678.17    135.14 o
   2  15   9       41.37      150.97     74.01 o
   3  15   9      677.22      888.82     92.00 o
   4  15   9     7167.10     7109.53    300.07 o
  -6  16   9     1956.62     2009.43    101.56 o
  -5  16   9       60.87      133.64     67.57 o
  -4  16   9     4434.62     4355.51    128.54 o
  -3  16   9     4214.23     4321.04    350.08 o
  -2  16   9    23771.94    24609.44    917.32 o
  -1  16   9     4429.37     4340.47    215.84 o
   0  16   9       24.15      114.45     77.41 o
   1  16   9     2080.93     2111.72    197.41 o
   2  16   9      248.21      409.78     82.77 o
   3  16   9     5106.29     5498.53    508.01 o
  -6  17   9      327.11      418.52    100.02 o
  -5  17   9    28820.54    27076.27   1113.41 o
  -4  17   9        4.32       45.83     67.46 o
  -3  17   9      876.52     1069.13     82.22 o
  -2  17   9     4318.05     4503.67    215.84 o
  -1  17   9        1.28      202.68    121.08 o
   0  17   9     3942.72     4468.79    149.13 o
   1  17   9    11185.79    11085.68    230.79 o
   2  17   9     6022.05     6383.33    827.82 o
   3  17   9     1883.15     2234.72    226.37 o
  -5  18   9       95.98      146.41    172.41 o
  -4  18   9     6338.39     6175.71    162.24 o
  -3  18   9     9389.70     9231.92    192.10 o
  -2  18   9     1026.75     1255.55    139.51 o
  -1  18   9     2636.38     2798.01    192.15 o
   0  18   9     1017.81     1154.28    118.45 o
   1  18   9     5166.65     5236.29    602.77 o
   2  18   9       70.61      184.25    118.45 o
  -4  19   9     9757.05     9311.69    315.86 o
  -3  19   9     1007.16     1010.76     92.88 o
  -2  19   9     1255.14     1495.08    173.72 o
  -1  19   9      228.14      552.76    152.67 o
   0  19   9        7.19      205.31    134.24 o
   1  19   9     2025.29     2139.97    160.56 o
  -8   0  10     2806.22     2740.10    123.71 o
  -6   0  10    71545.06    71113.73    636.99 o
  -4   0  10      112.39      228.94     61.86 o
  -2   0  10     2024.37     1961.42    117.13 o
   0   0  10    10390.64    10330.86    163.20 o
   2   0  10    14923.53    15150.85    255.32 o
   4   0  10    23271.38    22589.41    339.55 o
   6   0  10      143.46      400.09     89.49 o
 -10   1  10     1722.15     1813.57    123.71 o
  -9   1  10     4580.13     4506.11    251.37 o
  -8   1  10     5948.28     5999.68    123.76 o
  -7   1  10      672.57      752.17     52.83 o
  -6   1  10      177.05      325.49     73.70 o
  -5   1  10     1372.51     1513.25    101.34 o
  -4   1  10    49540.42    48918.80    335.72 o
  -3   1  10     5783.44     5723.31     72.05 o
  -2   1  10       78.48      221.09     45.21 o
  -1   1  10     1606.64     1819.69     67.63 o
   0   1  10     8954.34     8944.41    198.32 o
   1   1  10     7215.03     7214.57    101.41 o
   2   1  10    20798.50    20777.52    217.16 o
   3   1  10     1891.18     2090.24     73.36 o
   4   1  10       18.27      210.58     44.21 o
   5   1  10      472.27      602.61     81.60 o
   6   1  10     1375.04     1347.94     72.59 o
 -10   2  10     1201.62     1555.62    118.45 o
  -9   2  10        8.22      123.76     96.07 o
  -8   2  10     9848.32     9989.02    254.01 o
  -7   2  10    15277.22    15338.95    194.49 o
  -6   2  10    35353.08    34206.54    289.42 o
  -5   2  10    14686.09    14438.45    174.02 o
  -4   2  10     2338.82     2505.26     58.20 o
  -3   2  10     2121.11     2081.45     66.49 o
  -2   2  10       56.60      116.59     32.67 o
  -1   2  10    14591.96    14373.83    267.47 o
   0   2  10       24.18      138.85     32.67 o
   1   2  10    14553.64    14984.73    161.86 o
   2   2  10     8854.21     8548.98    135.87 o
   3   2  10      226.77      394.91    159.25 o
   4   2  10    18452.89    17813.10    314.55 o
   5   2  10     2880.19     2716.95    113.18 o
   6   2  10     2583.10     2549.17     92.12 o
 -10   3  10      877.76      979.17    126.34 o
  -9   3  10    19424.63    18440.16    232.57 o
  -8   3  10       44.32      137.46     49.33 o
  -7   3  10       67.58      173.07     44.55 o
  -6   3  10     7838.46     7762.00    134.24 o
  -5   3  10       68.35      130.15     41.11 o
  -4   3  10    16623.90    16403.73    143.72 o
  -3   3  10    36190.71    35770.96    528.69 o
  -2   3  10    11847.51    11593.20    102.84 o
  -1   3  10      362.58      569.09     87.54 o
   0   3  10    18565.13    18820.54    138.15 o
   1   3  10    15313.62    15156.02    362.30 o
   2   3  10     5808.12     5568.02    327.71 o
   3   3  10     2470.49     2327.32    101.34 o
   4   3  10      388.74      359.33     49.30 o
   5   3  10     2213.78     2061.26    172.41 o
   6   3  10       26.48      100.02     86.86 o
 -10   4  10    10875.37    10581.38    276.38 o
  -9   4  10        5.82      175.04     55.84 o
  -8   4  10    14511.00    14265.07    195.40 o
  -7   4  10    13497.33    13306.08    525.12 o
  -6   4  10     1807.96     1742.50     67.92 o
  -5   4  10     4386.39     4344.47     96.78 o
  -4   4  10    20113.87    19638.30    304.10 o
  -3   4  10      754.72      848.64     46.28 o
  -2   4  10     9391.32     9288.12     93.45 o
  -1   4  10    26167.74    26526.17    360.64 o
   0   4  10    17991.45    18090.43    157.29 o
   1   4  10     3048.12     3018.73     73.26 o
   2   4  10     5423.76     5363.03    199.45 o
   3   4  10       53.23      110.27     43.47 o
   4   4  10     3841.09     3884.86    103.29 o
   5   4  10     2839.64     2850.38    235.58 o
   6   4  10    16510.90    15911.56    315.86 o
 -10   5  10     7655.93     7733.36    231.63 o
  -9   5  10    19174.17    19072.81    344.82 o
  -8   5  10     7755.61     7684.85    144.16 o
  -7   5  10      186.62      277.01     44.55 o
  -6   5  10    13840.43    13369.52    288.22 o
  -5   5  10     5789.82     5909.18    113.54 o
  -4   5  10      552.62      683.55     47.22 o
  -3   5  10    12641.40    12540.44    126.17 o
  -2   5  10    74068.27    73793.93    524.40 o
  -1   5  10      221.29      309.48     31.21 o
   0   5  10    17722.71    18793.98    281.96 o
   1   5  10     4913.51     4648.81     88.83 o
   2   5  10      266.10      332.00     39.28 o
   3   5  10      218.86      284.06    103.97 o
   4   5  10     1323.20     1462.11     76.24 o
   5   5  10     6285.51     6659.38    181.62 o
   6   5  10     1814.04     1958.35    131.61 o
 -10   6  10    12196.28    11950.12    286.91 o
  -9   6  10       32.88      236.90     78.97 o
  -8   6  10    22781.09    22239.62    390.88 o
  -7   6  10     1369.98     1364.06    144.77 o
  -6   6  10     4142.22     4024.41    114.50 o
  -5   6  10     5122.51     4963.44    147.40 o
  -4   6  10    12943.48    12368.39    182.94 o
  -3   6  10     8198.45     7922.18    102.58 o
  -2   6  10     9384.90     9540.73    113.78 o
  -1   6  10     7590.13     7941.31    121.60 o
   0   6  10    26330.65    27490.05    496.18 o
   1   6  10    13387.77    13307.29    219.25 o
   2   6  10     2529.70     2684.56    128.98 o
   3   6  10     2111.83     1970.73    103.97 o
   4   6  10       71.35      254.09     56.59 o
   5   6  10       10.13       75.17     56.74 o
   6   6  10    14257.96    13942.68    315.86 o
  -9   7  10      867.78     1000.23    100.02 o
  -8   7  10     8887.02     8657.23    238.21 o
  -7   7  10    16682.95    16834.73    317.18 o
  -6   7  10      206.78      320.09     47.22 o
  -5   7  10    14811.00    15127.49    189.74 o
  -4   7  10      427.53      513.02     49.95 o
  -3   7  10       42.66      354.91    164.93 o
  -2   7  10    45826.95    45870.03   1178.41 o
  -1   7  10     2001.17     2230.16     63.80 o
   0   7  10    13152.37    13072.65    211.85 o
   1   7  10     1615.95     1744.50     62.30 o
   2   7  10       24.69      162.76     61.32 o
   3   7  10    26602.82    25485.72    634.36 o
   4   7  10     6256.08     5971.68    131.99 o
   5   7  10     4605.10     4287.83    171.09 o
   6   7  10      119.81      252.69     97.39 o
  -9   8  10      130.23      186.89     81.60 o
  -8   8  10     4479.19     4411.69    122.40 o
  -7   8  10     5398.26     5559.53    176.36 o
  -6   8  10        8.13      137.38     93.44 o
  -5   8  10    41955.58    41613.96    569.87 o
  -4   8  10      606.99      698.01     78.97 o
  -3   8  10    21917.98    22922.20    273.25 o
  -2   8  10     1232.48     1372.12     60.00 o
  -1   8  10      322.72      361.22     36.84 o
   0   8  10     2587.14     2506.48     90.36 o
   1   8  10    35019.44    35370.98    653.84 o
   2   8  10      240.27      353.64     68.03 o
   3   8  10    11502.72    11761.25    280.33 o
   4   8  10       72.86      142.14     52.83 o
   5   8  10      902.84      873.89    105.29 o
  -9   9  10      435.75      634.36     94.76 o
  -8   9  10      339.59      453.81     64.43 o
  -7   9  10    31033.40    31736.30    635.67 o
  -6   9  10      631.15      619.03     59.44 o
  -5   9  10    32850.59    32907.82    430.36 o
  -4   9  10     2661.92     2928.22    236.90 o
  -3   9  10     7439.93     7518.50    139.12 o
  -2   9  10     5057.97     5210.55    141.73 o
  -1   9  10     1208.56     1304.50     70.98 o
   0   9  10      474.99      521.89     68.44 o
   1   9  10     1274.24     1316.09    101.34 o
   2   9  10     3815.47     3738.46    146.09 o
   3   9  10    35774.57    36839.56   1082.73 o
   4   9  10      245.30      267.72     61.86 o
   5   9  10     4053.79     3885.10    178.99 o
  -9  10  10      346.99      518.54     97.39 o
  -8  10  10      460.32      544.03     72.39 o
  -7  10  10     1967.39     1907.84     90.29 o
  -6  10  10     5995.13     6076.10    155.30 o
  -5  10  10    25403.05    25095.30    934.43 o
  -4  10  10       48.08      181.62     75.02 o
  -3  10  10    26459.02    27020.61    280.27 o
  -2  10  10     6606.41     6764.91    119.69 o
  -1  10  10     3551.55     3585.58     79.48 o
   0  10  10     5349.13     5155.02    126.98 o
   1  10  10    19584.35    18994.40    250.44 o
   2  10  10       20.49      153.75     59.35 o
   3  10  10     8240.94     8046.95    183.20 o
   4  10  10     3862.15     3698.22    168.46 o
   5  10  10      644.59      739.64    110.55 o
  -8  11  10     7238.98     7159.54    229.00 o
  -7  11  10    16692.88    16540.54    927.85 o
  -6  11  10     2297.39     2301.25     96.76 o
  -5  11  10    12026.14    11783.73    191.82 o
  -4  11  10    22601.22    22266.11    409.30 o
  -3  11  10       11.11      166.35     98.71 o
  -2  11  10    15300.82    16236.80    357.09 o
  -1  11  10      943.73     1087.26     72.10 o
   0  11  10      230.53      352.85    109.24 o
   1  11  10     2192.64     1955.12     91.68 o
   2  11  10     7485.09     7438.80    171.68 o
   3  11  10     9142.63     9818.98    738.33 o
   4  11  10      717.91      815.98    107.92 o
  -8  12  10     3216.71     2974.37    157.93 o
  -7  12  10      735.00      815.99     78.29 o
  -6  12  10     9529.89     9636.57    380.35 o
  -5  12  10     2626.19     2528.03    144.77 o
  -4  12  10      339.47      341.54     58.43 o
  -3  12  10     5631.27     5672.60    134.01 o
  -2  12  10     7256.95     7179.05    321.13 o
  -1  12  10    28463.14    28019.53    552.76 o
   0  12  10    10123.32     9776.24    446.16 o
   1  12  10     8336.48     8040.42    226.37 o
   2  12  10      151.43      406.42    117.13 o
   3  12  10     1088.61      954.92     89.57 o
   4  12  10     5330.25     5524.96    215.84 o
  -7  13  10     2333.32     2251.15    109.06 o
  -6  13  10      369.70      504.61     70.82 o
  -5  13  10      620.50      823.22    126.34 o
  -4  13  10     3382.29     3124.46    301.39 o
  -3  13  10    10270.24    10419.58    329.02 o
  -2  13  10     4892.01     4823.82    144.77 o
  -1  13  10       56.11      212.47     63.20 o
   0  13  10      668.20      695.65     75.23 o
   1  13  10    12578.22    12545.14    221.23 o
   2  13  10     3490.54     3759.81    137.79 o
   3  13  10      492.61      803.90     90.57 o
   4  13  10     2211.91     2224.20    152.67 o
  -7  14  10    10450.86    10185.70    768.60 o
  -6  14  10      265.76      321.13     68.12 o
  -5  14  10      116.57      253.70     62.81 o
  -4  14  10     1162.62     1240.61     81.54 o
  -3  14  10     1971.46     2268.11    136.87 o
  -2  14  10       38.27       45.34     56.27 o
  -1  14  10    46477.37    46467.09    420.87 o
   0  14  10      861.33      668.87     74.97 o
   1  14  10     1494.68     1601.02    102.25 o
   2  14  10      125.80      303.17    119.76 o
   3  14  10       29.22      387.08    101.34 o
  -6  15  10        9.06      139.71     69.14 o
  -5  15  10       96.96      331.86    105.29 o
  -4  15  10     3491.08     3341.96    117.30 o
  -3  15  10    15639.38    16244.75    243.84 o
  -2  15  10       59.61       86.86     94.76 o
  -1  15  10      421.65      594.87    121.08 o
   0  15  10       31.42      187.62    111.87 o
   1  15  10    12747.63    12137.17    513.28 o
   2  15  10     1978.22     2217.18    120.12 o
   3  15  10      341.19      514.18     93.00 o
  -6  16  10     5524.00     5221.89    355.34 o
  -5  16  10       57.20      240.22     69.56 o
  -4  16  10      357.89      357.52     80.28 o
  -3  16  10     5699.78     5426.07    197.41 o
  -2  16  10     3710.42     3203.37    184.25 o
  -1  16  10    25562.75    25424.27    505.38 o
   0  16  10     1750.86     1751.97    202.68 o
   1  16  10     1216.95     1435.72    209.26 o
   2  16  10       30.28      252.69     86.67 o
  -5  17  10     1615.90     1729.37    348.76 o
  -4  17  10    18607.94    18980.03    837.03 o
  -3  17  10     3089.98     2909.12    229.00 o
  -2  17  10     1407.23     1703.02    152.67 o
  -1  17  10      678.31      837.03    131.61 o
   0  17  10     1410.97     1589.10    109.24 o
   1  17  10      922.37     1242.22    397.46 o
   2  17  10     9782.63     9802.25    300.07 o
  -4  18  10       15.46      104.55    119.76 o
  -3  18  10    11044.77    11297.33    342.18 o
  -2  18  10     3592.55     3719.28    213.21 o
  -1  18  10     1384.15     1426.64    181.62 o
   0  18  10     2663.35     3003.32    221.10 o
   1  18  10     3387.42     3229.69    176.36 o
  -9   0  11      135.87       97.39     68.44 o
  -7   0  11      631.57      676.47     73.70 o
  -5   0  11    66351.47    62824.97    589.61 o
  -3   0  11      169.26      331.10     89.49 o
  -1   0  11     1123.84     1055.36     54.69 o
   1   0  11    18840.22    18733.26    294.80 o
   3   0  11     1778.00     1997.83    110.55 o
   5   0  11    11339.92    11057.81    252.69 o
 -10   1  11     3155.54     3103.10    103.29 o
  -9   1  11      210.73      197.32     54.88 o
  -8   1  11     7712.21     7556.00    304.02 o
  -7   1  11    27886.64    27650.87    271.74 o
  -6   1  11     1509.94     1689.53     68.87 o
  -5   1  11      307.98      401.41     42.81 o
  -4   1  11     2256.67     2266.65     68.33 o
  -3   1  11    37801.32    37096.01    340.41 o
  -2   1  11     4679.65     4513.48     67.10 o
  -1   1  11       42.95      250.94     56.10 o
   0   1  11      344.83      425.61     39.89 o
   1   1  11     7791.01     7671.63    130.29 o
   2   1  11     2368.07     2392.63     78.11 o
   3   1  11    37223.40    36598.65    606.72 o
   4   1  11     2327.75     2233.29     82.81 o
   5   1  11       18.42      106.36     56.59 o
   6   1  11       99.63      163.12     65.06 o
 -10   2  11    12876.28    11952.75    276.38 o
  -9   2  11      538.33      616.47     93.44 o
  -8   2  11       30.83      184.24     47.22 o
  -7   2  11     1549.12     1536.41     90.81 o
  -6   2  11     6812.03     6728.79    318.49 o
  -5   2  11    37473.88    36280.50    298.69 o
  -4   2  11     1761.26     1866.73     58.44 o
  -3   2  11     3645.05     3538.79     61.19 o
  -2   2  11      414.93      445.52     30.54 o
  -1   2  11     1614.57     1717.30     57.31 o
   0   2  11    23588.29    23760.48    224.84 o
   1   2  11     7051.69     6969.55    107.27 o
   2   2  11     3606.16     3394.81     90.26 o
   3   2  11     1070.35     1071.67     92.13 o
   4   2  11      271.10      364.25     50.55 o
   5   2  11     5969.61     5726.37    264.53 o
   6   2  11      884.39     1020.73     71.49 o
 -10   3  11     3349.52     3524.49    165.83 o
  -9   3  11     8272.44     8226.16    180.30 o
  -8   3  11    22573.69    21629.71    250.33 o
  -7   3  11     2817.94     2690.65     93.44 o
  -6   3  11      719.01      843.57     96.07 o
  -5   3  11       18.07       95.78     40.82 o
  -4   3  11    10662.80    10593.50    135.62 o
  -3   3  11     2583.17     2362.40     59.76 o
  -2   3  11    38162.36    36701.69    380.30 o
  -1   3  11     8544.35     8585.66     95.59 o
   0   3  11     3420.25     3393.38     63.83 o
   1   3  11    22673.41    23124.72    528.20 o
   2   3  11     5013.83     5303.85    163.20 o
   3   3  11     4735.45     4444.52    175.04 o
   4   3  11     4024.47     4073.22    279.01 o
   5   3  11     3547.52     3493.53    106.91 o
 -10   4  11    19376.31    19185.99    371.14 o
  -9   4  11     5381.47     5521.74    134.47 o
  -8   4  11      808.75      885.80     68.44 o
  -7   4  11    16449.84    15939.08    207.52 o
  -6   4  11     9130.83     9059.24    150.76 o
  -5   4  11     2499.69     2201.94     77.09 o
  -4   4  11     5011.62     4989.93    105.01 o
  -3   4  11    32650.86    32010.48    219.13 o
  -2   4  11     2331.66     2359.34     61.93 o
  -1   4  11     7468.95     7779.13    107.90 o
   0   4  11    37389.89    37294.55    690.32 o
   1   4  11      167.00      300.01     40.32 o
   2   4  11      370.44      427.71     49.09 o
   3   4  11        3.49       98.14     45.34 o
   4   4  11      459.42      616.35     81.60 o
   5   4  11       10.75      166.58     58.43 o
  -9   5  11    21342.42    21258.82    305.33 o
  -8   5  11     9148.98     8760.17    218.47 o
  -7   5  11      432.60      425.06     51.16 o
  -6   5  11      133.08      155.59     56.59 o
  -5   5  11     1682.20     1647.19     67.92 o
  -4   5  11     3910.11     3837.98     96.78 o
  -3   5  11     9825.52     9789.23    149.55 o
  -2   5  11    17962.80    18078.45    399.69 o
  -1   5  11    39006.22    38922.98    498.08 o
   0   5  11      791.04      897.71     49.77 o
   1   5  11    17485.89    17212.88    352.15 o
   2   5  11       62.30       98.99     42.69 o
   3   5  11      534.43      568.04     64.49 o
   4   5  11      574.02      684.32     62.16 o
   5   5  11    10901.38    10928.14    185.13 o
  -9   6  11     8498.82     8312.27    188.20 o
  -8   6  11     4672.30     4601.02    301.38 o
  -7   6  11    30932.32    29131.61    291.28 o
  -6   6  11       31.39      263.22    107.92 o
  -5   6  11     2672.44     2581.21     89.49 o
  -4   6  11       24.56       82.91     38.56 o
  -3   6  11    40582.42    41558.98    330.54 o
  -2   6  11     8305.38     8506.55    113.13 o
  -1   6  11    20908.72    20993.64    343.45 o
   0   6  11    11557.03    11875.76    363.72 o
   1   6  11     5799.37     5949.17    266.05 o
   2   6  11     5662.38     5392.42    129.88 o
   3   6  11       55.70      136.97     64.49 o
   4   6  11     3687.14     3650.07    107.90 o
   5   6  11      618.62      731.62     70.43 o
  -9   7  11    14982.85    15032.41    321.13 o
  -8   7  11      325.46      501.68     60.30 o
  -7   7  11     4588.75     4419.79    114.45 o
  -6   7  11    20970.41    20065.97    655.41 o
  -5   7  11      729.75      727.99     60.54 o
  -4   7  11    26415.24    26103.24    267.07 o
  -3   7  11     4705.17     4685.82    164.54 o
  -2   7  11     1873.73     1931.03     62.34 o
  -1   7  11    14574.48    14951.99    388.72 o
   0   7  11     5094.82     4907.76    110.11 o
   1   7  11     6968.50     6732.03    115.65 o
   2   7  11     5459.15     5505.01    128.78 o
   3   7  11      156.92      272.33     53.88 o
   4   7  11     3728.51     4042.03    115.35 o
   5   7  11     8404.71     8228.21    247.43 o
  -9   8  11     2655.28     2803.28    147.40 o
  -8   8  11     4420.08     4313.05    119.12 o
  -7   8  11     9770.23     9804.91    176.36 o
  -6   8  11    13419.56    13293.69    226.37 o
  -5   8  11      146.68      220.22     49.95 o
  -4   8  11     6351.38     6319.51    271.11 o
  -3   8  11    11911.17    12131.22    355.34 o
  -2   8  11    15241.60    15483.50    214.28 o
  -1   8  11     9370.16     9406.81    331.15 o
   0   8  11     1263.67     1278.88     73.70 o
   1   8  11     2042.48     2244.15    158.56 o
   2   8  11    37839.49    36095.28    357.32 o
   3   8  11       44.44      115.25     52.01 o
   4   8  11     9538.29     9402.74    196.10 o
   5   8  11      249.19      315.86     97.39 o
  -9   9  11       10.47      215.84     86.86 o
  -8   9  11      322.40      390.33     84.23 o
  -7   9  11      773.03      967.91     71.45 o
  -6   9  11    32799.19    33419.14   1160.79 o
  -5   9  11       93.69      148.42     53.96 o
  -4   9  11    37737.08    37620.38    341.40 o
  -3   9  11      184.08      217.75     48.62 o
  -2   9  11      902.55     1041.15     51.34 o
  -1   9  11      887.66     1125.99     70.58 o
   0   9  11    15252.27    14956.11    392.20 o
   1   9  11      167.29      228.46     55.99 o
   2   9  11     2860.44     2977.99    230.32 o
   3   9  11     4062.30     4117.92    120.04 o
   4   9  11     6176.70     6406.25    334.29 o
  -8  10  11     3185.68     3357.88    116.55 o
  -7  10  11      414.32      440.48     88.18 o
  -6  10  11    15082.04    14831.45    325.07 o
  -5  10  11    15517.45    15439.43    265.85 o
  -4  10  11    12561.17    11945.55    292.17 o
  -3  10  11      486.01      563.33     61.76 o
  -2  10  11     9502.67     9541.99    131.14 o
  -1  10  11     1695.26     1680.20     82.68 o
   0  10  11      185.14      332.58    161.88 o
   1  10  11      462.61      546.96     67.00 o
   2  10  11    26665.15    26698.33    326.11 o
   3  10  11      161.24      297.44     89.49 o
   4  10  11    10471.90    10502.42    286.91 o
  -8  11  11     1013.52     1133.08    103.97 o
  -7  11  11     3377.38     3371.40    215.84 o
  -6  11  11    22647.46    23130.58    626.46 o
  -5  11  11     1072.31     1244.30     82.91 o
  -4  11  11    15423.94    15060.03    220.55 o
  -3  11  11     8004.77     8187.56    160.00 o
  -2  11  11     2010.34     2181.75     85.54 o
  -1  11  11     6002.08     5723.89    137.87 o
   0  11  11     4306.52     4333.66    127.67 o
   1  11  11      253.91      361.41     64.76 o
   2  11  11       19.85      307.61    152.67 o
   3  11  11     7462.62     7277.99    231.63 o
   4  11  11     3182.10     3363.93    173.72 o
  -7  12  11     5011.31     5171.65    147.65 o
  -6  12  11      668.71      709.12     72.51 o
  -5  12  11    16419.35    16421.36    576.45 o
  -4  12  11      439.02      471.85     65.65 o
  -3  12  11     3129.09     3096.55    106.82 o
  -2  12  11     1290.19     1410.85    100.02 o
  -1  12  11     7318.17     7355.71    160.00 o
   0  12  11    12420.72    12748.35    310.60 o
   1  12  11     5741.41     5789.36    152.42 o
   2  12  11     6488.93     6074.26    301.38 o
   3  12  11      376.03      452.08     84.50 o
  -7  13  11     4189.25     4187.30    498.80 o
  -6  13  11     3775.55     3750.55    176.36 o
  -5  13  11      118.22      154.25     61.32 o
  -4  13  11     4398.55     4349.62    128.34 o
  -3  13  11     2912.83     3472.27    392.20 o
  -2  13  11    20688.65    21241.73    429.05 o
  -1  13  11     2202.49     2393.09    211.89 o
   0  13  11      520.53      635.99     73.34 o
   1  13  11      350.69      567.05     86.86 o
   2  13  11     3082.32     3495.23    140.23 o
   3  13  11     2171.92     2287.23    124.43 o
  -7  14  11      711.76      684.37    147.40 o
  -6  14  11     3408.67     3521.06    289.54 o
  -5  14  11      144.72      167.77     65.65 o
  -4  14  11     1693.30     1961.30     98.00 o
  -3  14  11      527.13      692.15     70.05 o
  -2  14  11       97.48      297.44    107.92 o
  -1  14  11      489.31      519.08    113.18 o
   0  14  11    35851.82    36373.00   1393.74 o
   1  14  11     1283.25     1470.29    290.86 o
   2  14  11      215.48      315.97     86.89 o
   3  14  11       94.08      226.37    181.62 o
  -6  15  11     2028.32     1839.01    106.88 o
  -5  15  11      140.67      307.44    165.83 o
  -4  15  11     2802.31     2937.11    115.67 o
  -3  15  11       42.67      109.56     66.31 o
  -2  15  11    22843.63    22992.13    460.63 o
  -1  15  11      461.91      542.23    121.08 o
   0  15  11       55.36      157.87     77.11 o
   1  15  11       11.51       70.67     96.07 o
   2  15  11     3383.90     3450.09    464.58 o
  -5  16  11    11465.61    11533.98    257.95 o
  -4  16  11     1597.10     1689.85    122.40 o
  -3  16  11       30.09      167.15    150.03 o
  -2  16  11     1575.73     2005.72    157.93 o
  -1  16  11     2117.71     2126.80    173.72 o
   0  16  11    12168.83    11565.30    714.64 o
   1  16  11     1387.67     1400.70    136.87 o
  -4  17  11     2382.49     2446.70    115.43 o
  -3  17  11     6474.45     7109.53    271.11 o
  -2  17  11     9021.11     9328.46    318.49 o
  -1  17  11      565.03      787.02    142.14 o
   0  17  11      534.60      518.54    115.82 o
  -8   0  12      266.98      331.66     68.44 o
  -6   0  12      232.21      402.72     68.44 o
  -4   0  12    65779.37    62961.81   1583.26 o
  -2   0  12    13539.59    13286.31    171.11 o
   0   0  12      209.40      341.47     53.96 o
   2   0  12    25727.61    25350.56    371.14 o
   4   0  12      252.68      608.03     86.86 o
  -9   1  12      357.21      458.23     56.74 o
  -8   1  12      705.25      629.46     54.88 o
  -7   1  12    10508.82    10109.24    243.48 o
  -6   1  12    44776.27    41821.35    367.19 o
  -5   1  12     1423.49     1272.14     92.13 o
  -4   1  12     6307.36     6317.38    137.76 o
  -3   1  12     1955.59     1935.37     72.57 o
  -2   1  12     7143.51     6961.33    150.07 o
  -1   1  12     6011.59     6335.96     86.62 o
   0   1  12     2154.14     2220.18     55.85 o
   1   1  12      356.21      365.87     68.44 o
   2   1  12     3140.14     3084.84     93.98 o
   3   1  12      622.12      786.12    102.66 o
   4   1  12    32192.63    29862.27    302.41 o
   5   1  12     1403.42     1421.95     79.97 o
  -9   2  12     8773.24     8749.17    166.51 o
  -8   2  12        8.79       59.15     71.07 o
  -7   2  12     1497.92     1603.02     70.73 o
  -6   2  12      470.55      434.11     55.28 o
  -5   2  12     8459.26     7745.53    133.97 o
  -4   2  12    40455.03    38356.38    665.13 o
  -3   2  12     5213.37     5370.54     78.57 o
  -2   2  12     7400.07     7235.06     89.08 o
  -1   2  12      560.25      690.17     44.41 o
   0   2  12     4105.18     4408.34    223.01 o
   1   2  12    18292.69    17381.30    290.86 o
   2   2  12    10763.18     9916.83    161.90 o
   3   2  12       45.59      132.69     55.28 o
   4   2  12       10.79      148.81     55.47 o
   5   2  12       24.31       73.24     62.95 o
  -9   3  12      119.96      221.39     60.30 o
  -8   3  12    13330.71    12715.89    288.22 o
  -7   3  12    22971.20    21702.39    246.61 o
  -6   3  12     7551.05     6933.05    133.07 o
  -5   3  12      218.41      217.32     51.33 o
  -4   3  12    10582.14    10665.26    273.68 o
  -3   3  12     6869.48     6584.29     86.73 o
  -2   3  12      952.08     1043.95     48.25 o
  -1   3  12    42989.68    42736.54    420.95 o
   0   3  12     1239.32     1261.84    126.94 o
   1   3  12     3465.02     3358.89     95.52 o
   2   3  12     3112.72     3124.74     94.43 o
   3   3  12     2383.76     2452.34     86.53 o
   4   3  12     4804.38     4498.29    298.75 o
   5   3  12     3552.04     3495.49    127.66 o
  -9   4  12    11722.54    11703.14    598.82 o
  -8   4  12      177.66      246.19     81.60 o
  -7   4  12     3448.04     3236.77    100.30 o
  -6   4  12     8821.23     8193.94    205.31 o
  -5   4  12     5645.47     5236.46    114.45 o
  -4   4  12      171.21      326.36    134.24 o
  -3   4  12    16027.05    15386.33    477.38 o
  -2   4  12     8323.07     8642.33    100.64 o
  -1   4  12       17.02      139.20     33.14 o
   0   4  12    16743.78    16553.88    322.63 o
   1   4  12    18273.12    17754.51    802.29 o
   2   4  12     1859.33     1833.40    128.98 o
   3   4  12        9.67       16.84     48.67 o
   4   4  12      917.67      911.37     82.91 o
   5   4  12      915.81     1123.92     80.82 o
  -9   5  12     1613.81     1784.87    140.82 o
  -8   5  12    43466.96    42833.92    384.34 o
  -7   5  12     8813.75     8449.11    158.07 o
  -6   5  12      222.68      173.03     48.67 o
  -5   5  12     2067.44     2028.63     78.11 o
  -4   5  12     5150.74     4928.77    112.59 o
  -3   5  12     2345.67     2423.18     66.13 o
  -2   5  12    16751.88    17122.35    289.74 o
  -1   5  12    16057.30    16202.33    269.75 o
   0   5  12     9252.57     9432.00    508.01 o
   1   5  12     1054.88     1066.90     56.41 o
   2   5  12     4213.14     4265.15    109.81 o
   3   5  12      109.23      185.17    144.77 o
   4   5  12      879.90      893.44     66.93 o
   5   5  12      721.42      898.94    114.50 o
  -9   6  12     4008.30     3899.97    122.46 o
  -8   6  12     1812.02     1834.76     86.53 o
  -7   6  12     4809.34     4714.87    160.56 o
  -6   6  12     8772.10     8414.57    169.78 o
  -5   6  12     5461.87     5282.83    119.08 o
  -4   6  12     3077.15     2949.65     90.26 o
  -3   6  12     2133.47     2178.50     70.95 o
  -2   6  12    15513.83    15551.02    159.75 o
  -1   6  12        5.32       99.21     32.85 o
   0   6  12    31016.72    30719.85    476.39 o
   1   6  12     2010.96     1914.00     68.81 o
   2   6  12     2628.54     2413.10    117.13 o
   3   6  12     1256.15     1285.38     73.50 o
   4   6  12     2942.32     3155.74    135.56 o
  -9   7  12        7.89      185.11     65.12 o
  -8   7  12    24380.08    24414.40    656.73 o
  -7   7  12      978.32     1078.27     69.75 o
  -6   7  12     1243.69     1279.69     67.76 o
  -5   7  12    12337.86    12196.10    236.72 o
  -4   7  12     1329.05     1354.00     73.34 o
  -3   7  12    22763.91    22755.22    368.52 o
  -2   7  12     9044.38     9367.49    209.19 o
  -1   7  12      338.25      439.46     55.40 o
   0   7  12     6946.84     6836.77    276.32 o
   1   7  12     8672.08     8712.28    293.51 o
   2   7  12     3519.50     3371.00    319.81 o
   3   7  12     3747.74     3620.87    188.20 o
   4   7  12      993.89     1087.35     77.22 o
  -8   8  12       56.72       95.49     59.44 o
  -7   8  12     9991.25     9887.84    179.43 o
  -6   8  12     2017.82     1917.26     86.53 o
  -5   8  12    34036.53    33531.16    994.97 o
  -4   8  12     1040.66     1016.72     66.40 o
  -3   8  12      763.53      779.81     66.70 o
  -2   8  12    15171.82    15035.81    163.20 o
  -1   8  12       49.06      112.07     49.77 o
   0   8  12    10118.56     9817.68    180.87 o
   1   8  12     3239.90     3305.49    105.60 o
   2   8  12      189.61      219.88     53.88 o
   3   8  12    12544.86    13130.93    885.73 o
   4   8  12     1329.68     1548.01    218.47 o
  -8   9  12       45.93      209.49     66.70 o
  -7   9  12     2870.52     3060.92    110.01 o
  -6   9  12     3148.34     3071.72    218.47 o
  -5   9  12     6801.67     7080.31    365.87 o
  -4   9  12     1041.47     1184.83     72.51 o
  -3   9  12    31727.33    31328.05    367.19 o
  -2   9  12       38.12      133.04     43.89 o
  -1   9  12       93.29      133.74     53.80 o
   0   9  12     1261.86     1173.65     74.44 o
   1   9  12    12208.68    11644.54    419.83 o
   2   9  12      595.32      556.63     71.58 o
   3   9  12     9870.26     9782.68    592.24 o
   4   9  12     1842.69     2074.16    144.77 o
  -8  10  12      998.34     1036.62    105.29 o
  -7  10  12     8265.78     8439.15    875.20 o
  -6  10  12      196.12      191.35     59.78 o
  -5  10  12    29880.90    29768.71    633.04 o
  -4  10  12     8437.42     8183.05    163.12 o
  -3  10  12     4976.51     5310.46    134.70 o
  -2  10  12       21.22      107.91     49.63 o
  -1  10  12       16.69       36.73     53.80 o
   0  10  12       17.49       79.18     54.05 o
   1  10  12      269.20      300.20     63.17 o
   2  10  12     4939.59     4748.55    498.80 o
   3  10  12    15625.36    15095.58    334.29 o
  -8  11  12     4100.10     4758.99    229.00 o
  -7  11  12        0.80      211.02    188.20 o
  -6  11  12     5364.25     5255.92    294.80 o
  -5  11  12     5701.09     6059.12    149.23 o
  -4  11  12        7.28      136.53     71.07 o
  -3  11  12    15109.38    15537.88    260.59 o
  -2  11  12     9400.21     9944.39    294.80 o
  -1  11  12     5226.42     5262.77    143.45 o
   0  11  12     1078.83      988.70     75.23 o
   1  11  12     7209.94     6980.23    618.56 o
   2  11  12       64.54      170.60     79.28 o
   3  11  12     4679.15     5032.74    207.94 o
  -7  12  12     3824.32     3982.44    134.68 o
  -6  12  12     1879.69     1927.62     98.59 o
  -5  12  12     1982.01     2110.24    123.71 o
  -4  12  12    12536.02    12784.51    214.89 o
  -3  12  12      610.46      794.09     72.93 o
  -2  12  12     2182.98     2750.63    181.62 o
  -1  12  12     1312.78     1441.62    139.51 o
   0  12  12     3051.89     3172.80    119.53 o
   1  12  12     4199.44     4125.32    276.38 o
   2  12  12     8218.56     8131.05    415.89 o
  -7  13  12     3459.37     3832.46    223.74 o
  -6  13  12     3694.28     3804.95    169.78 o
  -5  13  12     3219.58     3231.80    194.78 o
  -4  13  12       30.91      135.10     65.24 o
  -3  13  12     4223.43     4291.19    218.47 o
  -2  13  12     3865.72     4311.52    210.57 o
  -1  13  12    25824.35    25758.65    425.10 o
   0  13  12     1356.66     1502.55    188.20 o
   1  13  12     3545.50     3965.65    290.86 o
   2  13  12      481.72      572.51     98.71 o
  -6  14  12      565.94      608.29     84.04 o
  -5  14  12      657.37      797.59    173.72 o
  -4  14  12      251.51      371.12     74.44 o
  -3  14  12     5219.57     5544.45    203.99 o
  -2  14  12      363.53      381.67    118.45 o
  -1  14  12     1110.51     1236.86    130.29 o
   0  14  12     1767.87     1822.16    105.48 o
   1  14  12    17264.59    17709.07    406.67 o
   2  14  12      247.96      284.28    178.99 o
  -5  15  12      784.14     1020.36     90.06 o
  -4  15  12      206.93      389.70     77.78 o
  -3  15  12     1220.15     1445.07    144.77 o
  -2  15  12       13.15      126.34    107.92 o
  -1  15  12    24816.16    26134.96    529.07 o
   0  15  12     1722.38     1870.66    111.31 o
   1  15  12     2767.48     2617.61    130.75 o
  -4  16  12     7411.78     7739.65    184.34 o
  -3  16  12     4996.42     5314.38    239.53 o
  -2  16  12       33.39       44.75    110.55 o
  -1  16  12        3.40       78.97    128.98 o
   0  16  12       15.86      134.24    123.71 o
  -9   0  13     1293.82     1092.36    102.66 o
  -7   0  13    13152.44    13168.82    276.38 o
  -5   0  13     3469.08     3345.51    134.24 o
  -3   0  13    31169.44    29265.04    274.53 o
  -1   0  13    19137.52    18956.33    263.22 o
   1   0  13       52.76      260.59     78.97 o
   3   0  13    42900.63    41446.38    521.17 o
  -9   1  13     3606.52     3458.97    153.98 o
  -8   1  13      795.99      728.38     69.75 o
  -7   1  13      116.47      167.35     44.55 o
  -6   1  13     3497.54     3413.94    139.51 o
  -5   1  13    42006.23    38556.62    333.15 o
  -4   1  13      847.47      866.99     74.06 o
  -3   1  13    13426.16    13097.34    126.27 o
  -2   1  13       64.88      107.58     35.71 o
  -1   1  13      553.02      654.98     77.65 o
   0   1  13     6368.65     6409.82    354.36 o
   1   1  13     6893.16     6597.76    259.27 o
   2   1  13       98.11      193.47     52.11 o
   3   1  13        3.70      172.49    207.94 o
   4   1  13       29.56      148.41     60.30 o
  -9   2  13     2538.56     2657.05     99.56 o
  -8   2  13     8967.27     8620.13    162.85 o
  -7   2  13     4488.66     4251.51    110.73 o
  -6   2  13     3373.73     3186.43     94.87 o
  -5   2  13     1622.20     1559.00    106.60 o
  -4   2  13    11585.04    10978.91    183.63 o
  -3   2  13    17863.47    16729.68    197.70 o
  -2   2  13    12620.84    12246.45    122.64 o
  -1   2  13     8119.87     8253.53    233.74 o
   0   2  13     1330.52     1358.70     60.96 o
   1   2  13     6542.57     6495.63    211.89 o
   2   2  13     6021.37     5549.25    367.19 o
   3   2  13    15997.37    15497.74    218.64 o
   4   2  13      751.09      887.08     69.63 o
  -9   3  13     3350.89     3395.11    110.73 o
  -8   3  13     2234.88     2155.62     88.39 o
  -7   3  13     6158.70     5852.68    131.21 o
  -6   3  13     8432.56     7736.61    146.10 o
  -5   3  13     7492.93     6915.16    134.93 o
  -4   3  13       58.85      178.52     35.48 o
  -3   3  13    11680.61    11388.42    168.77 o
  -2   3  13      414.76      518.83     36.74 o
  -1   3  13     3344.21     3491.96    102.96 o
   0   3  13    29778.88    29166.72   1202.24 o
   1   3  13     1367.12     1425.29    125.03 o
   2   3  13      664.38      899.93    113.18 o
   3   3  13       18.63        8.73     52.83 o
   4   3  13      184.67      310.98     62.95 o
  -9   4  13    15908.73    16126.37    235.44 o
  -8   4  13     9450.96     9057.40    246.11 o
  -7   4  13      726.50      697.70     59.47 o
  -6   4  13     4920.54     4883.99    118.18 o
  -5   4  13     1746.41     1483.78     68.79 o
  -4   4  13     3945.23     3782.45     99.46 o
  -3   4  13     4119.60     4110.76     84.45 o
  -2   4  13    13263.27    13382.54    310.40 o
  -1   4  13     6008.12     6214.42    179.32 o
   0   4  13      693.27      864.76     90.29 o
   1   4  13    19299.17    18214.41    282.96 o
   2   4  13     4012.11     3936.13    107.95 o
   3   4  13      197.40      201.38     51.72 o
   4   4  13      542.78      538.96     85.55 o
  -9   5  13     3017.10     2726.98    106.91 o
  -8   5  13     4922.13     4980.85    384.30 o
  -7   5  13    19769.20    18732.24    241.96 o
  -6   5  13     1595.76     1575.98     77.09 o
  -5   5  13       43.86      243.64    100.02 o
  -4   5  13      134.87      244.50     44.55 o
  -3   5  13     7305.28     7406.73    123.41 o
  -2   5  13       21.17      108.67     38.88 o
  -1   5  13    19438.04    19253.52    371.41 o
   0   5  13    13612.68    13799.19    473.68 o
   1   5  13     1162.78     1262.80     70.73 o
   2   5  13     3672.70     3431.43    105.05 o
   3   5  13      947.48      882.90    155.30 o
   4   5  13       79.26      216.60     63.71 o
  -9   6  13    19866.58    19517.65    371.14 o
  -8   6  13     1417.97     1312.02     83.20 o
  -7   6  13      898.40      918.98    139.51 o
  -6   6  13     2304.23     2190.96    167.14 o
  -5   6  13     1699.41     1692.49    113.18 o
  -4   6  13     8254.30     7779.31    275.06 o
  -3   6  13     6194.03     6538.25    281.65 o
  -2   6  13      897.29      950.56     53.33 o
  -1   6  13     3117.27     3075.32    167.11 o
   0   6  13      473.54      603.47     62.83 o
   1   6  13    15971.02    15581.21    445.77 o
   2   6  13       21.53      140.82     55.28 o
   3   6  13     2711.30     2558.93     96.73 o
   4   6  13      180.81      265.85     89.49 o
  -8   7  13     1643.40     1616.78     89.28 o
  -7   7  13    19475.76    18776.96    247.52 o
  -6   7  13     7975.50     7950.75    158.17 o
  -5   7  13       60.31      154.58     61.34 o
  -4   7  13     2865.73     3063.80    265.85 o
  -3   7  13     2751.03     2869.16     91.84 o
  -2   7  13     6301.36     6273.11    109.49 o
  -1   7  13    15634.85    15289.57    430.36 o
   0   7  13      160.63      160.94     45.44 o
   1   7  13     1928.25     1818.89     71.95 o
   2   7  13     8001.57     7258.73    150.73 o
   3   7  13     1571.16     1657.66     83.69 o
  -8   8  13     1118.45     1282.56    136.65 o
  -7   8  13       27.48      132.36     58.91 o
  -6   8  13     5906.94     6154.11    525.12 o
  -5   8  13      457.17      529.87    102.66 o
  -4   8  13    24034.94    24173.21    285.57 o
  -3   8  13      264.67      339.04     67.00 o
  -2   8  13      348.99      558.47    147.14 o
  -1   8  13     2261.99     2118.66    157.93 o
   0   8  13      875.29      894.67     71.35 o
   1   8  13     1548.42     1389.89    123.44 o
   2   8  13     3692.63     3410.25    172.41 o
   3   8  13       36.62      350.33    100.02 o
  -8   9  13      283.78      523.80    128.98 o
  -7   9  13      925.21      959.29    193.47 o
  -6   9  13    17246.60    17084.10    984.44 o
  -5   9  13     9367.52     9282.63    272.43 o
  -4   9  13     2532.24     2692.03    197.41 o
  -3   9  13      626.66      861.15     80.18 o
  -2   9  13    18109.41    19059.23    439.57 o
  -1   9  13     1226.41     1173.25     81.29 o
   0   9  13      770.72      958.13     77.72 o
   1   9  13       17.38       42.73     63.17 o
   2   9  13     9094.03     8262.43    234.26 o
  -7  10  13     2183.14     2345.52    222.42 o
  -6  10  13     7007.39     7241.16    538.28 o
  -5  10  13       36.27      179.32     61.76 o
  -4  10  13    25808.62    25853.77    668.58 o
  -3  10  13     5646.73     5938.41    318.49 o
  -2  10  13       55.84      123.01     67.12 o
  -1  10  13      227.05      270.45     62.96 o
   0  10  13     1787.23     1851.83    132.93 o
   1  10  13        2.91      138.28     64.76 o
   2  10  13      961.58      968.64    113.18 o
  -7  11  13     2459.46     2370.44    160.56 o
  -6  11  13     1754.77     1902.51    153.98 o
  -5  11  13    10248.07    10392.35    460.63 o
  -4  11  13     1158.21     1367.24     89.00 o
  -3  11  13      861.18      870.49     90.81 o
  -2  11  13    10646.35    11170.99    326.39 o
  -1  11  13     3574.84     3785.25    123.86 o
   0  11  13     2370.69     2290.44    101.08 o
   1  11  13     3847.50     3793.08    259.27 o
   2  11  13     5623.59     5530.22    207.94 o
  -7  12  13     2826.69     3011.22    207.94 o
  -6  12  13     9294.87     9447.77    202.68 o
  -5  12  13      345.62      405.36    134.24 o
  -4  12  13     4982.51     5193.65    145.44 o
  -3  12  13     7418.06     7357.61    181.62 o
  -2  12  13    14006.76    15256.14    381.67 o
  -1  12  13      715.61      794.84     77.65 o
   0  12  13       57.97      366.30     75.81 o
   1  12  13      663.44      865.63    205.31 o
   2  12  13       11.19      171.09    184.25 o
  -6  13  13     4217.12     4212.87    186.88 o
  -5  13  13     2364.30     2577.45    113.84 o
  -4  13  13       55.32      161.15    102.66 o
  -3  13  13        1.38      257.95    131.61 o
  -2  13  13      652.43     1008.13    136.87 o
  -1  13  13     3998.81     4670.51    173.72 o
   0  13  13    14560.49    14375.84    896.26 o
   1  13  13     1382.87     1781.17    223.74 o
  -5  14  13      666.28      835.61    232.95 o
  -4  14  13     1779.26     1765.70    101.64 o
  -3  14  13      258.24      400.09    126.34 o
  -2  14  13    17782.12    18385.81    439.57 o
  -1  14  13      672.23      852.83    144.77 o
   0  14  13      307.94      468.62    113.18 o
  -4  15  13      365.96      518.54    105.29 o
  -8   0  14      721.67      644.89     84.23 o
  -6   0  14    34941.75    32096.85    447.47 o
  -4   0  14    11579.75    11105.57    292.17 o
  -2   0  14     4060.89     4207.70    109.62 o
   0   0  14      122.17      142.14     71.07 o
   2   0  14       80.42      226.37     78.97 o
  -8   1  14      171.62      279.24     55.84 o
  -7   1  14     1604.81     1568.20     75.36 o
  -6   1  14     1631.32     1696.55    122.40 o
  -5   1  14     1140.31     1219.23     64.19 o
  -4   1  14    30345.84    28568.09    201.34 o
  -3   1  14      781.10      850.50     42.87 o
  -2   1  14    22873.35    22883.32    180.18 o
  -1   1  14      791.60      900.61     54.83 o
   0   1  14      395.60      542.12     77.65 o
   1   1  14      905.10     1082.19     67.92 o
   2   1  14    10790.27    10565.79    335.60 o
   3   1  14       98.81      287.01     84.23 o
  -8   2  14     4848.18     4780.32    124.66 o
  -7   2  14    10733.03    10137.71    286.91 o
  -6   2  14     9994.79     9155.66    163.79 o
  -5   2  14     1177.42     1194.24    131.61 o
  -4   2  14     9669.54     9457.42    351.15 o
  -3   2  14     2710.27     2657.02     66.87 o
  -2   2  14     1066.47     1228.30     70.02 o
  -1   2  14    15851.12    16162.15    230.01 o
   0   2  14      219.42      365.70     73.70 o
   1   2  14     1788.06     1753.79     81.64 o
   2   2  14     1566.26     1611.81    126.34 o
   3   2  14     2709.57     2741.50    104.85 o
  -8   3  14       57.00      282.34     58.61 o
  -7   3  14     6049.54     5628.84    133.07 o
  -6   3  14     3530.87     3454.93    103.29 o
  -5   3  14     4645.25     4414.68    200.05 o
  -4   3  14     6919.81     6207.73    131.13 o
  -3   3  14     4882.33     4881.68    102.88 o
  -2   3  14     9074.99     9044.17    128.03 o
  -1   3  14     1837.64     1895.15     70.01 o
   0   3  14     8815.53     8626.98    164.51 o
   1   3  14     4360.94     3855.34    109.77 o
   2   3  14     2015.89     1922.26    151.35 o
   3   3  14     1217.65     1284.35    203.99 o
  -8   4  14    18574.97    17774.37    248.47 o
  -7   4  14     7055.43     6363.22    161.88 o
  -6   4  14      469.14      582.80     64.49 o
  -5   4  14     4361.62     4054.64    108.87 o
  -4   4  14      336.22      398.14     84.23 o
  -3   4  14      195.52      314.48     43.54 o
  -2   4  14     6230.69     6185.65     94.12 o
  -1   4  14    13588.50    13496.04    190.66 o
   0   4  14     5364.64     5716.97    299.01 o
   1   4  14     2572.79     2518.10     93.87 o
   2   4  14     5657.14     5383.42    133.97 o
   3   4  14     1200.00     1223.77     79.77 o
  -8   5  14      342.50      409.77     66.05 o
  -7   5  14     2540.89     2311.32     92.12 o
  -6   5  14     6067.42     5731.44    269.80 o
  -5   5  14       12.33       61.76     48.28 o
  -4   5  14       72.14      196.00     47.96 o
  -3   5  14     3089.11     3212.20    106.31 o
  -2   5  14     2057.39     2122.29     82.07 o
  -1   5  14     1259.28     1257.13     86.61 o
   0   5  14    22194.16    21856.04    224.13 o
   1   5  14     2534.12     2405.61     91.14 o
   2   5  14      659.99      678.02     86.86 o
   3   5  14      552.89      697.53    102.66 o
  -8   6  14    21602.24    20888.06    526.44 o
  -7   6  14       34.59      129.84     89.49 o
  -6   6  14      527.83      692.11     75.02 o
  -5   6  14     3086.51     2737.62    135.56 o
  -4   6  14       10.72      123.80     52.45 o
  -3   6  14    13307.79    13169.62    162.21 o
  -2   6  14     4817.80     4952.27    105.82 o
  -1   6  14      169.23      268.10     56.99 o
   0   6  14     2434.70     2476.87     82.47 o
   1   6  14     1592.11     1454.96     77.58 o
   2   6  14     8108.33     7864.30    163.76 o
   3   6  14      311.68      531.70    100.02 o
  -8   7  14      196.96      155.30     97.39 o
  -7   7  14      652.40      652.32     92.13 o
  -6   7  14     6151.53     6181.41    432.99 o
  -5   7  14    14027.64    13762.37    452.74 o
  -4   7  14      438.08      531.40    122.40 o
  -3   7  14      536.81      636.72    130.29 o
  -2   7  14     1227.73     1318.99     82.68 o
  -1   7  14      426.40      554.33     68.96 o
   0   7  14    15004.97    14973.10    195.72 o
   1   7  14      173.35      309.79     59.56 o
   2   7  14      287.42      341.20     63.71 o
  -7   8  14     2760.26     2944.35    120.81 o
  -6   8  14     1723.80     2065.02    206.63 o
  -5   8  14     2637.51     2556.57    342.18 o
  -4   8  14        3.22      184.91     67.20 o
  -3   8  14    18629.96    18598.61    405.36 o
  -2   8  14      205.43      243.26     68.12 o
  -1   8  14       21.00       83.03     60.19 o
   0   8  14      133.55      159.41     63.32 o
   1   8  14      878.23      665.94     89.49 o
   2   8  14     1839.35     1875.59     91.20 o
  -7   9  14     2178.08     2419.25    260.59 o
  -6   9  14      152.53      204.15     71.21 o
  -5   9  14    21559.00    22122.97    952.85 o
  -4   9  14     2733.19     2874.03    116.86 o
  -3   9  14     2326.59     2528.12    107.39 o
  -2   9  14     2573.34     2704.64    151.35 o
  -1   9  14     2670.58     2761.24    109.03 o
   0   9  14      462.64      543.64     72.51 o
   1   9  14      198.59      218.76     70.52 o
  -7  10  14       31.22      113.18    134.24 o
  -6  10  14     6822.48     6950.98    475.11 o
  -5  10  14     1276.90     1718.82    165.83 o
  -4  10  14     1084.36     1206.14     96.64 o
  -3  10  14    17574.71    18118.14    264.76 o
  -2  10  14     4730.62     5256.47    239.53 o
  -1  10  14     1097.02     1271.99    156.61 o
   0  10  14       22.59      173.93     94.76 o
   1  10  14     2204.51     2369.47    138.19 o
  -6  11  14     3538.24     3651.25    132.18 o
  -5  11  14     6120.36     6324.88    181.62 o
  -4  11  14     7492.25     8031.23    184.01 o
  -3  11  14       12.23      186.89    123.71 o
  -2  11  14      720.79      592.24    134.24 o
  -1  11  14     1712.26     2007.60    268.48 o
   0  11  14     2445.97     2371.75    108.13 o
   1  11  14      811.88     1085.18     90.57 o
  -6  12  14     3277.87     3290.23    165.83 o
  -5  12  14     4307.39     4333.27    143.38 o
  -4  12  14      812.16      959.19    184.25 o
  -3  12  14     2331.29     2532.16    192.15 o
  -2  12  14     3979.40     4519.46    234.26 o
  -1  12  14    13926.76    14318.86    242.80 o
   0  12  14       89.68      350.72     81.56 o
  -5  13  14      602.83      776.49    113.18 o
  -4  13  14     1680.16     1678.37    103.72 o
  -3  13  14     7021.82     7607.01    302.70 o
  -2  13  14       15.04       47.38    123.71 o
  -1  13  14        8.56      107.92    126.34 o
  -7   0  15      372.47      500.12     84.23 o
  -5   0  15    31500.70    30172.73    436.94 o
  -3   0  15    11265.43    11536.10    277.70 o
  -1   0  15      527.58      705.43     92.13 o
   1   0  15     5028.29     4806.37    178.99 o
  -8   1  15     1467.04     1425.51     77.22 o
  -7   1  15     5972.52     5562.01    134.93 o
  -6   1  15      751.66      793.95     62.33 o
  -5   1  15     3340.77     3162.33    101.42 o
  -4   1  15     1708.92     1766.68    105.36 o
  -3   1  15     9684.33     9410.33    190.80 o
  -2   1  15     1048.47     1177.80     50.81 o
  -1   1  15     7878.70     7656.94    192.15 o
   0   1  15     1993.21     2065.34     90.26 o
   1   1  15     1263.17     1296.25     82.68 o
   2   1  15      727.19      899.58     76.82 o
  -8   2  15     5616.14     5372.29    197.41 o
  -7   2  15     4078.97     3757.14    260.59 o
  -6   2  15     6397.65     5708.04    139.51 o
  -5   2  15    13287.34    11991.24    189.85 o
  -4   2  15     3025.94     3257.60    224.96 o
  -3   2  15    10334.71    10149.54    122.32 o
  -2   2  15      265.53      380.13     43.13 o
  -1   2  15       30.54       92.10     49.66 o
   0   2  15     5149.70     5092.07    132.11 o
   1   2  15      737.54      763.17     68.79 o
   2   2  15      745.90      831.75     75.23 o
  -7   3  15     1164.24     1349.94     92.13 o
  -6   3  15     4727.20     4533.94    120.98 o
  -5   3  15      625.94      548.90     57.70 o
  -4   3  15     3556.51     3536.87    104.18 o
  -3   3  15     2014.27     1936.23    179.40 o
  -2   3  15     7219.09     7233.04    121.20 o
  -1   3  15     4766.82     4743.13    220.85 o
   0   3  15     2976.73     3025.24    113.18 o
   1   3  15     8417.87     8593.89    417.20 o
   2   3  15     2597.53     2429.74     98.65 o
  -7   4  15     8398.25     7789.02    161.90 o
  -6   4  15     1251.47     1206.21    289.54 o
  -5   4  15     2004.72     1852.01     82.81 o
  -4   4  15      590.51      563.15     58.61 o
  -3   4  15     1082.68     1289.23     78.67 o
  -2   4  15      311.45      424.59     43.68 o
  -1   4  15     9255.57     8923.56    144.58 o
   0   4  15     7491.91     7177.30    152.59 o
   1   4  15      960.38     1115.91     77.22 o
   2   4  15     2920.61     2977.00    155.30 o
  -7   5  15       93.91      317.08     60.47 o
  -6   5  15     1509.53     1444.77     79.09 o
  -5   5  15     6799.27     6408.53    142.38 o
  -4   5  15      566.44      526.90     67.00 o
  -3   5  15      425.90      562.04     68.54 o
  -2   5  15     2282.93     2388.03    104.87 o
  -1   5  15     4345.86     4285.92    103.66 o
   0   5  15      237.18      473.81    103.97 o
   1   5  15    13315.04    13254.85    371.14 o
  -7   6  15    15269.54    14714.50    227.05 o
  -6   6  15     1403.87     1418.24     80.03 o
  -5   6  15       89.49      158.85     89.49 o
  -4   6  15      839.98      861.77    101.34 o
  -3   6  15      387.63      523.40     69.49 o
  -2   6  15     2638.68     2704.35    115.82 o
  -1   6  15    11072.54    11186.19    205.54 o
   0   6  15     1211.34     1224.14     68.21 o
   1   6  15     1233.07     1269.84    119.76 o
  -7   7  15      709.17      856.77    140.52 o
  -6   7  15      819.48      890.33     90.81 o
  -5   7  15      949.05      903.98     75.23 o
  -4   7  15    13344.26    13027.05    400.09 o
  -3   7  15      547.37      530.82     73.03 o
  -2   7  15       23.99      220.37     70.58 o
  -1   7  15     3114.59     3265.52    288.22 o
   0   7  15     1088.38     1175.40    157.93 o
   1   7  15     6561.70     6505.73    153.34 o
  -6   8  15    10594.48    10703.70    277.70 o
  -5   8  15     2414.79     2449.58    144.77 o
  -4   8  15     3779.52     3670.32    128.26 o
  -3   8  15      975.05     1171.12     85.15 o
  -2   8  15     9192.44    10413.36    202.35 o
  -1   8  15     3401.18     3344.26    122.70 o
   0   8  15      317.17      428.14     78.83 o
   1   8  15       43.62       34.22     86.86 o
  -6   9  15     1691.62     1632.86    282.96 o
  -5   9  15      271.07      326.61     78.83 o
  -4   9  15    19568.54    19826.10    281.90 o
  -3   9  15      668.52      887.05    157.93 o
  -2   9  15        3.06       67.31    115.82 o
  -1   9  15     1439.80     1576.13     99.33 o
   0   9  15       30.87      152.83     72.05 o
  -6  10  15     2360.31     2471.62    163.20 o
  -5  10  15     3166.19     3343.59    134.68 o
  -4  10  15     1084.49      968.09     93.44 o
  -3  10  15     6252.17     6662.06    276.38 o
  -2  10  15    10236.69    10910.40    342.18 o
  -1  10  15     1703.70     1575.29    165.83 o
   0  10  15      771.54      868.45     86.52 o
  -5  11  15     2500.71     2840.13    171.09 o
  -4  11  15     8341.68     9047.02    306.65 o
  -3  11  15     5499.74     5717.10    260.59 o
  -2  11  15     3498.33     3624.52    226.37 o
  -1  11  15      258.15      346.20     86.86 o
  -6   0  16      228.83      226.37     81.60 o
  -4   0  16    21448.62    20399.61    354.03 o
  -2   0  16     8779.89     9296.50    175.82 o
   0   0  16      134.42      152.67     94.76 o
  -6   1  16     9658.91     8888.45    171.23 o
  -5   1  16       31.07      209.71     92.13 o
  -4   1  16    10507.64    10394.14    150.80 o
  -3   1  16     1074.54     1077.87     53.19 o
  -2   1  16     5273.07     5223.62    241.25 o
  -1   1  16     1416.40     1402.30    135.56 o
   0   1  16       51.07       23.93    101.34 o
  -6   2  16      917.47      900.13     72.39 o
  -5   2  16     2732.51     2602.03     94.92 o
  -4   2  16    12615.57    11788.31    243.48 o
  -3   2  16     2340.62     2316.95     66.61 o
  -2   2  16     9832.95    10196.68    157.94 o
  -1   2  16     1666.30     1908.70    265.85 o
   0   2  16     1196.49     1516.23    189.52 o
  -6   3  16     2042.51     1989.40     88.28 o
  -5   3  16     1166.14     1059.77     69.78 o
  -4   3  16      366.35      443.22     61.34 o
  -3   3  16     2171.92     2196.10     90.16 o
  -2   3  16       37.86      133.51     56.25 o
  -1   3  16     7355.89     7248.43    161.93 o
   0   3  16      554.20      649.56     71.64 o
  -6   4  16     4881.14     4850.16    131.21 o
  -5   4  16     1605.45     1529.28     80.03 o
  -4   4  16     2174.43     2245.37    214.52 o
  -3   4  16     2731.55     2927.67     89.94 o
  -2   4  16     3536.23     3543.26    195.51 o
  -1   4  16     1884.46     2124.27    106.69 o
   0   4  16    10616.60     9919.53    189.74 o
  -6   5  16      755.20      745.69     96.07 o
  -5   5  16     1231.38     1315.69     68.80 o
  -4   5  16     2371.43     2336.20    146.09 o
  -3   5  16     1647.78     1769.17     75.35 o
  -2   5  16     5596.34     5325.88    151.78 o
  -1   5  16     3128.04     3005.10    116.22 o
   0   5  16     3908.01     3990.45    173.72 o
  -6   6  16    15762.96    15129.80    326.39 o
  -5   6  16      706.35      796.40     79.86 o
  -4   6  16       13.99      234.77    134.24 o
  -3   6  16      636.82      863.98    123.71 o
  -2   6  16     1776.90     1987.20    106.57 o
  -1   6  16       55.57      140.96     82.77 o
   0   6  16    12952.48    12413.38    297.44 o
  -6   7  16      606.90      500.12     94.76 o
  -5   7  16     2881.95     2935.28    116.35 o
  -4   7  16       31.19      199.53     76.43 o
  -3   7  16    13892.33    14237.49    376.40 o
  -2   7  16     1187.90     1315.89     95.44 o
  -1   7  16     1658.08     1874.41    109.03 o
  -5   8  16    11586.36    11926.43    289.54 o
  -4   8  16       18.28      185.29    151.35 o
  -3   8  16      163.30      536.97    147.40 o
  -2   8  16      851.74     1028.04    135.56 o
  -1   8  16     3626.86     3876.26    155.30 o
  -4   9  16     1939.59     2263.68    144.77 o
  -3   9  16    18950.17    20404.69    468.53 o
  -2   9  16      201.44      342.18    147.40 o
  -5   0  17     9473.40     9260.02    255.32 o
  -3   0  17     7848.77     7387.75    164.71 o
  -1   0  17     4103.01     4272.04    184.25 o
  -5   1  17     8251.00     7612.17    163.79 o
  -4   1  17      422.65      611.39     67.00 o
  -3   1  17     7500.40     7944.58    142.09 o
  -2   1  17      649.56      790.52     97.39 o
  -1   1  17     2925.55     2759.57    239.53 o
  -5   2  17     1539.95     1644.88    110.55 o
  -4   2  17     2015.26     1963.16     92.00 o
  -3   2  17     4567.85     4674.11     97.27 o
  -2   2  17      214.36      278.64     64.28 o
  -1   2  17     3664.63     3895.63    189.52 o
  -5   3  17     4622.61     4210.73    125.54 o
  -4   3  17       62.96      215.46     65.06 o
  -3   3  17     3777.13     3803.84    145.10 o
  -2   3  17     3727.81     4411.37    219.05 o
  -1   3  17     1508.82     1681.97    147.40 o
  -5   4  17     2309.70     2261.05    136.87 o
  -4   4  17     1861.87     1864.70    101.08 o
  -3   4  17      375.64      326.72     78.42 o
  -2   4  17     1233.66     1389.90     90.60 o
  -4   5  17      172.90      277.46     85.55 o
  -3   5  17      119.67      178.99    142.14 o
  -2   5  17       15.96      149.35     79.71 o
  -4   6  17     1754.34     1813.57    128.98 o
  -3   6  17      363.25      855.46    160.56 o
 
